# Supplementary material for: A novel drug repurposing approach for non-small cell lung cancer using deep learning
Source: PLoS One. 2020 Jun 11;15(6):e0233112. doi: 10.1371/journal.pone.0233112 (PMC7289363; doi:10.1371/journal.pone.0233112)
Supplement: S1 Table — Number of samples is shown in brackets. (XLSX) [file pone.0233112.s001.xlsx]

## Sheet: Supp_classes.txt
Additional file 1: Number of drugs selected for A375, HELA and HT29 cell lines according to MeSH therapeutic use section. Number of samples is shown in brackets.
Therapeutic use\Cell line	A375	HELA	HT29
Vasodilator Agents	15 (265)	15 (267)	15 (265)
Anti-Dyskinesia Agents	11 (195)	11 (194)	11 (196)
Anticonvulsants	14 (246)	14 (250)	14 (251)
Hypolipidemic Agents	12 (216)	12 (212)	12 (208)
Anti-Asthmatic Agents	10 (178)	10 (178)	10 (176)
Antineoplastic Agents	13 (230)	13 (229)	13 (229)
