# Supplementary material for: A novel drug repurposing approach for non-small cell lung cancer using deep learning
Source: PLoS One. 2020 Jun 11;15(6):e0233112. doi: 10.1371/journal.pone.0233112 (PMC7289363; doi:10.1371/journal.pone.0233112)
Supplement: S2 Table — Every drug belongs only to one category. (XLSX) [file pone.0233112.s002.xlsx]

## Sheet: Supplementary_table1.txt
Pubchem CID	Broad_ID	Vasodilator Agents	Anti-Dyskinesia Agents	Anticonvulsants	Hypolipidemic Agents	Anti-Asthmatic Agents	Antineoplastic Agents
2381	BRD-A00546892	0	1	0	0	0	0
2307	BRD-A11319535	0	0	0	0	1	0
3958	BRD-A11990600	0	0	1	0	0	0
54766	BRD-A17462676	0	0	0	0	1	0
3689	BRD-A24191444	1	0	0	0	0	0
2145	BRD-A25234499	0	0	0	0	0	1
59693	BRD-A25619068	0	0	0	0	0	1
72124	BRD-A62071884	1	0	0	0	0	0
3690	BRD-A67097164	0	0	0	0	0	1
4417	BRD-A67862938	1	0	0	0	0	0
2783	BRD-A75726477	0	0	0	0	1	0
16362	BRD-K01292756	0	1	0	0	0	0
119570	BRD-K06388322	0	1	0	0	0	0
4659569	BRD-K10852020	0	1	0	0	0	0
3463	BRD-K11129031	0	0	0	1	0	0
110634	BRD-K13926615	1	0	0	0	0	0
4680	BRD-K15567136	1	0	0	0	0	0
5095	BRD-K15933101	0	1	0	0	0	0
65628	BRD-K17068645	0	0	0	0	0	1
68778	BRD-K18324993	0	1	0	0	0	0
2797	BRD-K19111024	0	0	0	1	0	0
2467	BRD-K19462402	1	0	0	0	0	0
129228	BRD-K20079257	0	0	1	0	0	0
2882	BRD-K20920669	0	0	0	0	1	0
54454	BRD-K22134346	0	0	0	1	0	0
3397	BRD-K28307902	0	0	0	0	0	1
2708	BRD-K29458283	0	0	0	0	0	1
5394	BRD-K32107296	0	0	0	0	0	1
4909	BRD-K32247306	0	0	1	0	0	0
121926	BRD-K33882852	0	0	1	0	0	0
1676	BRD-K35007173	0	0	0	0	1	0
5281007	BRD-K35520305	0	0	0	0	0	1
5723	BRD-K37561857	0	0	0	0	1	0
2802	BRD-K38183498	0	0	1	0	0	0
71203	BRD-K40227168	1	0	0	0	0	0
3121	BRD-K41260949	0	0	1	0	0	0
1986	BRD-K43457670	0	0	1	0	0	0
2796	BRD-K45252063	0	0	0	1	0	0
39042	BRD-K46018455	0	0	0	1	0	0
5282459	BRD-K46839850	1	0	0	0	0	0
4850	BRD-K47936004	0	1	0	0	0	0
5734	BRD-K48300629	0	0	1	0	0	0
3074	BRD-K48722258	1	0	0	0	0	0
41109	BRD-K49840922	0	0	0	1	0	0
3005573	BRD-K51350053	0	0	0	0	0	1
2187	BRD-K52172416	0	0	0	0	0	1
3034756	BRD-K54006094	0	0	0	0	1	0
5310993	BRD-K63736853	0	0	0	1	0	0
53569	BRD-K64338723	0	0	1	0	0	0
2123	BRD-K67043667	0	0	0	0	0	1
3559	BRD-K67783091	0	1	0	0	0	0
115210	BRD-K68392338	0	0	1	0	0	0
60823	BRD-K69726342	0	0	0	1	0	0
50942	BRD-K70507123	0	0	0	0	1	0
115175	BRD-K71164191	0	0	0	1	0	0
5717	BRD-K71289571	0	0	0	0	1	0
4912	BRD-K72029282	0	0	0	1	0	0
5282452	BRD-K75958547	0	0	0	1	0	0
5212	BRD-K79759585	1	0	0	0	0	0
4260	BRD-K81144366	1	0	0	0	0	0
446157	BRD-K82941592	0	0	0	1	0	0
10071196	BRD-K83405785	0	1	0	0	0	0
54746	BRD-K86882815	0	1	0	0	0	0
21109	BRD-K88366685	1	0	0	0	0	0
121892	BRD-K89917372	0	0	1	0	0	0
2366	BRD-K91315211	1	0	0	0	0	0
68848	BRD-K91336023	0	1	0	0	0	0
5719	BRD-K92657060	0	0	1	0	0	0
110635	BRD-K93645900	1	0	0	0	0	0
2733526	BRD-K93754473	0	0	0	0	0	1
107926	BRD-K96936751	0	0	1	0	0	0
4887	BRD-K97045029	0	0	0	0	1	0
107715	BRD-K97440753	1	0	0	0	0	0
3331	BRD-K99107520	0	0	1	0	0	0
5311128	BRD-K99504665	0	0	0	0	0	1
