# Supplementary material for: A novel drug repurposing approach for non-small cell lung cancer using deep learning
Source: PLoS One. 2020 Jun 11;15(6):e0233112. doi: 10.1371/journal.pone.0233112 (PMC7289363; doi:10.1371/journal.pone.0233112)
Supplement: S3 Table — (TSV) [file pone.0233112.s003.tsv]

Scaffold_1	CC(C(O)c1ccc(O)cc1)N1CCC(Cc2ccccc2)CC1
Scaffold_2	[O-][N+](=O)c1ccc2NC(=O)CN=C(c3ccccc3Cl)c2c1
Scaffold_3	CC(C)(C)N1CCC(CC1)(c1ccccc1)c1ccccc1
Scaffold_4	CC(C)(C)NCC(O)c1cc(Cl)c(N)c(Cl)c1
Scaffold_5	CC(C)(C)OC(=O)c1ncn-2c1[C@@H]1CCCN1C(=O)c1c(Br)cccc-21
Scaffold_6	CC(C)[C@@]1(NC(=O)[C@@H]2C[C@H]3[C@@H](Cc4c[nH]c5cccc3c45)N(C)C2)O[C@@]2(O)[C@@H]3CCCN3C(=O)[C@H](Cc3ccccc3)N2C1=O
Scaffold_7	CC[C@@]12CCCN3CCc4c([C@H]13)n(C(=O)C2)c1ccccc41
Scaffold_8	Cc1ccc(C)c(OCCCC(C)(C)C(O)=O)c1
Scaffold_9	Cc1ccc(cc1)C(=O)c1cc(O)c(O)c(c1)[N+]([O-])=O
Scaffold_10	Cc1cnc(c[n+]1[O-])C(O)=O
Scaffold_11	CCC(=O)OCC(=O)C1(OC(=O)CC)C(C)CC2C3CCC4=CC(=O)C=CC4(C)C3(Cl)C(O)CC12C
Scaffold_12	CCC(C)(C)C(=O)O[C@H]1C[C@@H](C)C=C2C=C[C@H](C)[C@H](CC[C@@H]3C[C@@H](O)CC(=O)O3)[C@@H]12
Scaffold_13	CCC1(C(=O)NCNC1=O)c1ccccc1
Scaffold_14	CCCc1nc(C)c2n1nc([nH]c2=O)-c1cc(ccc1OCC)S(=O)(=O)N1CCN(CC)CC1
Scaffold_15	CCCCCNCC(N)=O
Scaffold_16	CCCN(CCC)CCc1cccc2NC(=O)Cc12
Scaffold_17	CCCN[C@H]1CCc2nc(N)sc2C1
Scaffold_18	CCCn1c2nc[nH]c2c(=O)[nH]c1=O
Scaffold_19	CCN(C(C)=O)c1cccc(c1)-c1ccnc2c(cnn12)C#N
Scaffold_20	CCN(CC)CCOC(=O)C(CC1CCCO1)Cc1cccc2ccccc12
Scaffold_21	CCNC(=O)N(CCCN(C)C)C(=O)[C@@H]1C[C@H]2[C@@H](Cc3c[nH]c4cccc2c34)N(CC=C)C1
Scaffold_22	CCOC(=O)C(C)(C)Oc1ccc(Cl)cc1
Scaffold_23	CCOC(=O)c1ncc2[nH]c3ccc(OCc4ccccc4)cc3c2c1COC
Scaffold_24	CCOC(=O)Nc1ccc(NCc2ccc(F)cc2)cc1N
Scaffold_25	CN(C)C(=O)Oc1cc(OC(=O)N(C)C)cc(c1)C(O)CNC(C)(C)C
Scaffold_26	CN(C)S(=O)(=O)N[C@H]1C[C@H]2[C@@H](Cc3cn(C)c4cccc2c34)N(C)C1
Scaffold_27	CN\C(NC#N)=N/c1ccc(cc1)C1=NNC(=O)CC1C
Scaffold_28	CN1CC(=O)N2[C@H](Cc3c([nH]c4ccccc34)[C@H]2c2ccc3OCOc3c2)C1=O
Scaffold_29	CNCCc1ccccn1
Scaffold_30	COc1cc(ccc1OC(F)F)-c1ccc(=O)[nH]n1
Scaffold_31	COc1cc(OC)c(C(=O)CCCN2CCCC2)c(OC)c1
Scaffold_32	COc1ccc(Cc2nccc3cc(OC)c(OC)cc23)cc1OC
Scaffold_33	COc1ccc(CN2CCNCC2)c(OC)c1OC
Scaffold_34	Fc1ccc(cc1)C(CCCN1CCC(CC1)n1c2ccccc2[nH]c1=O)c1ccc(F)cc1
Scaffold_35	NC(=O)c1cn(Cc2c(F)cccc2F)nn1
Scaffold_36	O=C(Nc1cccc2c1oc(cc2=O)-c1nnn[nH]1)c1ccc(OCCCCc2ccccc2)cc1
Scaffold_37	OC(CCN1CCCCC1)(C1CC2CC1C=C2)c1ccccc1
Scaffold_38	OC(COc1cccc2oc(cc(=O)c12)C(O)=O)COc1cccc2oc(cc(=O)c12)C(O)=O
Scaffold_39	OC1(CCN(CCCC(=O)c2ccc(F)cc2)CC1)c1ccc(Cl)cc1
Scaffold_40	OC1N=C(c2ccccc2Cl)c2cc(Cl)ccc2NC1=O
