# Supplementary material for: A novel drug repurposing approach for non-small cell lung cancer using deep learning
Source: PLoS One. 2020 Jun 11;15(6):e0233112. doi: 10.1371/journal.pone.0233112 (PMC7289363; doi:10.1371/journal.pone.0233112)
Supplement: S5 Table — (XLSX) [file pone.0233112.s005.xlsx]

## Sheet: Sheet1
FCFP0
Name1	Name2	Value	Rank
Scaffold_8	Scaffold_16	0.800000011920929
Scaffold_8	Scaffold_27	0.800000011920929
Scaffold_11	Scaffold_24	0.800000011920929
Scaffold_11	Scaffold_34	0.800000011920929
Scaffold_11	Scaffold_39	0.800000011920929
Scaffold_12	Scaffold_16	0.800000011920929
Scaffold_12	Scaffold_27	0.800000011920929
Scaffold_14	Scaffold_16	0.800000011920929
Scaffold_14	Scaffold_27	0.800000011920929

## Sheet: Sheet2
Scaffold_1
Scaffold_10
Scaffold_101
Scaffold_104
Scaffold_106
Scaffold_107
Scaffold_108
Scaffold_11
Scaffold_110
Scaffold_111
Scaffold_115
Scaffold_116
Scaffold_117
Scaffold_124
Scaffold_125
Scaffold_126
Scaffold_128
Scaffold_129
Scaffold_131
Scaffold_133
Scaffold_136
Scaffold_141
Scaffold_142
Scaffold_145
Scaffold_146
Scaffold_148
Scaffold_152
Scaffold_155
Scaffold_157
Scaffold_158
Scaffold_16
Scaffold_160
Scaffold_161
Scaffold_162
Scaffold_164
Scaffold_167
Scaffold_169
Scaffold_170
Scaffold_173
Scaffold_174
Scaffold_175
Scaffold_176
Scaffold_178
Scaffold_180
Scaffold_181
Scaffold_182
Scaffold_183
Scaffold_184
Scaffold_185
Scaffold_187
Scaffold_188
Scaffold_19
Scaffold_190
Scaffold_191
Scaffold_192
Scaffold_193
Scaffold_195
Scaffold_196
Scaffold_198
Scaffold_2
Scaffold_202
Scaffold_203
Scaffold_205
Scaffold_206
Scaffold_207
Scaffold_208
Scaffold_209
Scaffold_211
Scaffold_217
Scaffold_218
Scaffold_219
Scaffold_22
Scaffold_220
Scaffold_222
Scaffold_225
Scaffold_227
Scaffold_23
Scaffold_231
Scaffold_232
Scaffold_236
Scaffold_237
Scaffold_238
Scaffold_240
Scaffold_241
Scaffold_242
Scaffold_243
Scaffold_244
Scaffold_245
Scaffold_247
Scaffold_248
Scaffold_25
Scaffold_250
Scaffold_256
Scaffold_257
Scaffold_258
Scaffold_26
Scaffold_260
Scaffold_261
Scaffold_262
Scaffold_267
Scaffold_268
Scaffold_269
Scaffold_27
Scaffold_270
Scaffold_271
Scaffold_273
Scaffold_274
Scaffold_275
Scaffold_276
Scaffold_278
Scaffold_279
Scaffold_28
Scaffold_281
Scaffold_287
Scaffold_291
Scaffold_293
Scaffold_295
Scaffold_296
Scaffold_297
Scaffold_3
Scaffold_30
Scaffold_301
Scaffold_302
Scaffold_304
Scaffold_305
Scaffold_306
Scaffold_308
Scaffold_309
Scaffold_31
Scaffold_311
Scaffold_313
Scaffold_33
Scaffold_36
Scaffold_38
Scaffold_39
Scaffold_40
Scaffold_44
Scaffold_52
Scaffold_54
Scaffold_55
Scaffold_57
Scaffold_60
Scaffold_61
Scaffold_63
Scaffold_64
Scaffold_65
Scaffold_67
Scaffold_69
Scaffold_7
Scaffold_71
Scaffold_73
Scaffold_74
Scaffold_79
Scaffold_8
Scaffold_81
Scaffold_82
Scaffold_83
Scaffold_84
Scaffold_87
Scaffold_88
Scaffold_9
Scaffold_90
Scaffold_91
Scaffold_92
Scaffold_94
Scaffold_95
Scaffold_97
Scaffold_99
