# Supplementary material for: A novel drug repurposing approach for non-small cell lung cancer using deep learning
Source: PLoS One. 2020 Jun 11;15(6):e0233112. doi: 10.1371/journal.pone.0233112 (PMC7289363; doi:10.1371/journal.pone.0233112)
Supplement: S6 Table — (XLSX) [file pone.0233112.s006.xlsx]

## Sheet: Sheet1
Pathway		Non-small_cell_lung_cancer	EGFR_tyrosine_kinase_inhibitor_resistance	Pathways_in_cancer
REP.A019_A375_24H_X3_B24:D12	BRD-K45252063	-84.9185	-64.9192	-24.3488
REP.A006_A375_24H_X3_B22:C16	BRD-K19462402	-70.1915	-11.8423	-27.0546
REP.A012_A375_24H_X1_B24:F21	BRD-K01292756	-69.8875	-13.829	-20.7615
REP.A013_A375_24H_X3_B24:A24	BRD-K37561857	-69.3799	-10.3733	-21.8591
REP.A006_A375_24H_X1_B22:F21	BRD-K20079257	-67.0376	-21.702	-35.137
REP.A006_A375_24H_X1_B22:F20	BRD-K20079257	-56.8314	-30.1429	-29.678
REP.A010_A375_24H_X2_B24:B08	BRD-A11990600	-53.9476	-28.9257	-22.6731
REP.A006_A375_24H_X3_B22:F20	BRD-K20079257	-53.2495	-21.5066	-24.6918
REP.A013_HT29_24H_X3_B24:A19	BRD-K37561857	-51.3782	-15.1218	-20.5572
REP.A003_HT29_24H_X2_B27:E01	BRD-K32247306	-50.5894	-19.8243	-20.6912
REP.A005_HT29_24H_X2_B27:K24	BRD-K10852020	-50.0565	-22.4783	-23.7421
REP.A005_HT29_24H_X3_B27:O14	BRD-A11319535	-46.7503	-12.4363	-23.9663
REP.A005_HT29_24H_X2_B27:O17	BRD-A11319535	-45.832	-18.8972	-28.7312
REP.A006_A375_24H_X1_B22:C17	BRD-K19462402	-45.0461	-35.688	-30.9615
REP.A002_HT29_24H_X3_B27:C05	BRD-K15933101	-40.4043	-14.938	-24.8687
REP.A004_HT29_24H_X3_B27:L15	BRD-K20920669	-39.5003	-14.7658	-24.907
REP.A004_HT29_24H_X1_B27:L24	BRD-K22134346	-38.6141	-21.4248	-16.3583
REP.A002_HT29_24H_X1_B27:C02	BRD-K15933101	-37.862	-6.90143	-7.47943
REP.A002_HT29_24H_X3_B27:C02	BRD-K15933101	-37.1794	-33.6395	-19.0382
REP.A004_HT29_24H_X3_B27:L17	BRD-K20920669	-36.9104	-11.1853	-16.355
REP.A010_HT29_24H_X1_B24:B11	BRD-A11990600	-36.5749	-5.29282	-38.4553
REP.A005_HT29_24H_X1_B27:K23	BRD-K10852020	-36.5077	-21.5837	-32.1107
REP.A002_HT29_24H_X2_B27:I24	BRD-A17462676	-36.2042	-10.7014	-16.1928
REP.A002_HELA_24H_X1_B22:I22	BRD-A17462676	-35.9896	-15.7711	-1.09842
REP.A003_HT29_24H_X2_B27:E02	BRD-K32247306	-35.8869	-19.0144	-28.0294
REP.A004_HT29_24H_X1_B27:L14	BRD-K20920669	-35.5926	-6.00143	-22.7751
REP.A005_HT29_24H_X1_B27:O14	BRD-A11319535	-35.5564	-22.7042	-22.6046
REP.A003_HT29_24H_X3_B27:J10	BRD-K33882852	-35.4601	-17.1857	-26.6209
REP.A005_HT29_24H_X3_B27:K23	BRD-K10852020	-35.2873	-18.282	-36.5163
REP.A002_HT29_24H_X2_B27:I19	BRD-A17462676	-35.0577	-14.3291	-24.1321
REP.A002_HT29_24H_X3_B27:I24	BRD-A17462676	-34.9794	-17.4577	-25.6956
REP.A003_HT29_24H_X3_B27:E04	BRD-K32247306	-34.9698	-6.13289	-10.9431
REP.A013_HT29_24H_X3_B24:D22	BRD-K38183498	-34.786	-11.5309	-38.6317
REP.A002_HT29_24H_X2_B27:I21	BRD-A17462676	-34.7555	-32.4474	-17.0997
REP.A003_HT29_24H_X3_B27:J07	BRD-K33882852	-34.6352	-13.5332	-18.7818
REP.A002_HT29_24H_X3_B27:I20	BRD-A17462676	-34.4235	-10.2532	-37.6211
REP.A002_HT29_24H_X1_B27:I19	BRD-A17462676	-33.7437	-19.4117	-26.9902
REP.A013_HT29_24H_X3_B24:A23	BRD-K37561857	-33.6799	-8.48524	-31.6544
REP.A004_HT29_24H_X1_B27:L17	BRD-K20920669	-33.2804	-16.7425	-15.9956
REP.A004_HT29_24H_X1_B27:L22	BRD-K22134346	-32.9491	-16.8697	-12.505
REP.A004_HT29_24H_X1_B27:L20	BRD-K22134346	-32.6332	-16.0945	-20.5458
REP.A003_HT29_24H_X2_B27:J07	BRD-K33882852	-32.3923	-0.473877	-25.2214
REP.A004_HT29_24H_X1_B27:L13	BRD-K20920669	-32.1786	-21.2888	-13.6689
REP.A002_HT29_24H_X1_B27:C01	BRD-K15933101	-32.0284	-20.3257	-20.3495
REP.A002_HT29_24H_X2_B27:C03	BRD-K15933101	-31.6142	-3.5477	-30.8416
REP.A013_HT29_24H_X3_B24:D23	BRD-K38183498	-31.5673	-1.6692	-30.4786
REP.A002_HT29_24H_X2_B27:I23	BRD-A17462676	-31.3417	-17.042	-32.7175
REP.A003_HT29_24H_X3_B27:J08	BRD-K33882852	-31.0178	-6.99795	-22.8537
REP.A002_HT29_24H_X1_B27:C05	BRD-K15933101	-30.9223	-22.3388	-16.8679
REP.A002_HT29_24H_X1_B27:C04	BRD-K15933101	-30.6269	-25.0955	-15.7827
REP.A006_HT29_24H_X3_B22:C15	BRD-K19462402	-30.1506	-18.1271	-34.3493
REP.A002_HT29_24H_X1_B27:C06	BRD-K15933101	-29.7701	-19.9398	-27.0704
REP.A003_HT29_24H_X3_B27:E03	BRD-K32247306	-29.742	-13.3348	-23.0282
REP.A004_HT29_24H_X2_B27:L15	BRD-K20920669	-29.6778	-17.2809	-28.7709
REP.A002_HT29_24H_X2_B27:C05	BRD-K15933101	-29.2058	-11.5168	-28.6338
REP.A004_HT29_24H_X3_B27:L16	BRD-K20920669	-28.6139	-19.162	-25.2141
REP.A002_HT29_24H_X3_B27:C04	BRD-K15933101	-28.5884	-7.25175	-22.8785
REP.A004_HT29_24H_X1_B27:L21	BRD-K22134346	-28.5454	-13.7993	-11.6044
REP.A003_HT29_24H_X3_B27:J12	BRD-K33882852	-28.4137	-12.895	-21.661
REP.A004_HT29_24H_X1_B27:L18	BRD-K20920669	-27.8169	-7.52123	-27.2829
REP.A005_HT29_24H_X1_B27:K19	BRD-K10852020	-27.4666	-13.7668	-20.976
REP.A005_HT29_24H_X2_B27:O18	BRD-A11319535	-26.8298	-9.58073	-26.1278
REP.A018_HELA_24H_X3_B24:B08	BRD-A62071884	-26.8145	-16.8607	-3.7138
REP.A002_HT29_24H_X1_B27:C03	BRD-K15933101	-26.2503	-16.973	-19.7202
REP.A003_HT29_24H_X3_B27:E06	BRD-K32247306	-25.5406	-10.5579	-16.1459
REP.A003_HT29_24H_X3_B27:E05	BRD-K32247306	-25.5327	-6.03639	-25.4638
REP.A002_HT29_24H_X3_B27:C01	BRD-K15933101	-24.7033	-20.9486	-23.8096
REP.A003_HT29_24H_X3_B27:E02	BRD-K32247306	-24.0469	-13.4913	-23.911
REP.A005_HT29_24H_X1_B27:O16	BRD-A11319535	-23.3688	-18.0573	-20.6758
REP.A002_HT29_24H_X3_B27:I19	BRD-A17462676	-21.2917	-9.74393	-30.8607
REP.A006_HELA_24H_X1_B22:F21	BRD-K20079257	-20.219	-1.74756	-4.04816
REP.A004_HT29_24H_X2_B27:L14	BRD-K20920669	-19.9991	-13.0277	-21.7044
REP.A004_HT29_24H_X2_B27:L13	BRD-K20920669	-17.9473	-2.27585	-29.0213
REP.A005_HT29_24H_X1_B27:O13	BRD-A11319535	-17.2967	-20.0696	-28.1499
REP.A004_HELA_24H_X2_B22:L18	BRD-K20920669	-14.6288	-23.9607	-17.455
REP.A010_HELA_24H_X1_B24:I15	BRD-K13926615	-13.5862	-1.88885	-3.55884
REP.A002_HELA_24H_X3_B22:I19	BRD-A17462676	-9.19754	-27.4017	-9.38996
REP.A002_HELA_24H_X3_B22:C06	BRD-K15933101	-8.75406	-15.3118	-4.0964
REP.A005_HELA_24H_X2_B22:K24	BRD-K10852020	-7.18673	-19.3733	-2.93572
REP.A004_HELA_24H_X1_B22:L24	BRD-K22134346	-6.66006	-14.2614	-1.72741
