# Supplementary material for: A novel drug repurposing approach for non-small cell lung cancer using deep learning
Source: PLoS One. 2020 Jun 11;15(6):e0233112. doi: 10.1371/journal.pone.0233112 (PMC7289363; doi:10.1371/journal.pone.0233112)
Supplement: S7 Table — SRB test data expressed as the mean of three experiments. (XLSX) [file pone.0233112.s007.xlsx]

## Sheet: 吸光度值
H157/gemcitabine	0	61.72μM	20.58μM	6.86μM	2.29μM	0.762μM		IC50 (μM)	IC50 average	STDEV
	0.854	0.352	0.367	0.47	0.585	0.642
	0.871	0.352	0.346	0.46	0.566	0.616
	0.878	0.361	0.355	0.471	0.586	0.617
OD	0.867667	0.355	0.356	0.467	0.579	0.625
Inhibition		0.590857	0.589704	0.461775	0.332693	0.279677		8.5368
	0.888	0.362	0.37	0.483	0.582	0.645
	0.901	0.353	0.356	0.451	0.579	0.64
	0.91	0.356	0.333	0.453	0.573	0.618
OD	0.899667	0.357	0.353	0.462333	0.578	0.634333
Inhibation		0.603186	0.607632	0.486106	0.35754	0.294924		7.1466	7.8466	0.695152
	0.776	0.341	0.35	0.435	0.595	0.653
	0.752	0.336	0.344	0.488	0.562	0.621
	0.792	0.33	0.326	0.463	0.585	0.64
OD	0.773333	0.335667	0.34	0.462	0.580667	0.638
Inhibition		0.565948	0.608144	0.467537	0.330772	0.264695		7.8564
A549/gemcitabine	0	60μM	40μM	20μM	10μM	5μM	2.5μM
	0.511	0.168	0.197	0.211	0.269	0.372	0.463
	0.478	0.176	0.204	0.208	0.272	0.36	0.446
	0.494	0.182	0.218	0.214	0.281	0.399	0.464
OD	0.494333	0.175333	0.206333	0.211	0.274	0.377	0.457667
Inhibition		0.645314	0.582603	0.573163	0.445718	0.237357	0.074174	12.8361
	0.5	0.182	0.214	0.23	0.288	0.404	0.501
	0.496	0.18	0.214	0.228	0.278	0.39	0.453
	0.515	0.195	0.22	0.24	0.284	0.369	0.454
OD	0.503667	0.185667	0.216	0.232667	0.283333	0.387667	0.469333
Inhibition		0.63137	0.571145	0.538054	0.437459	0.230311	0.0681668	14.6589	13.5112	0.999081
	0.51	0.191	0.206	0.221	0.259	0.398	0.516
	0.476	0.181	0.201	0.226	0.273	0.358	0.447
	0.468	0.172	0.2	0.213	0.266	0.403	0.438
OD	0.484667	0.181333	0.202333	0.22	0.266	0.386333	0.467
Inhibition		0.62586	0.582531	0.54608	0.451169	0.202889	0.0364512	13.0386
H157/pimozide	0	50μM	40μM	30μM	20μM	10μM
	0.892	0.226	0.192	0.233	0.571	0.795
	1.053	0.228	0.222	0.337	0.751	1.031
	0.857	0.214	0.234	0.312	0.624	0.987
OD	0.934	0.222667	0.216	0.294	0.648667	0.937667
Inhibition		0.761599	0.768737	0.685225	0.305496	-0.00392577		23.6043
	0.852	0.206	0.227	0.386	0.675	0.857
	0.802	0.215	0.226	0.324	0.655	0.793
	0.848	0.222	0.219	0.451	0.735	0.961
OD	0.834	0.214333	0.224	0.387	0.688333	0.870333
Inhibition		0.743006	0.731415	0.535971	0.17466	-0.0435651		28.4065	25.9929	2.4012
	0.873	0.223	0.24	0.334	0.74	0.928
	0.926	0.224	0.235	0.356	0.712	0.965
	0.896	0.198	0.243	0.328	0.64	0.829
OD	0.898333	0.215	0.239333	0.339333	0.697333	0.907333
Inhibition		0.760668	0.733581	0.622263	0.223748	-0.0100186		25.9679
A549/pimozide	0	40μM	20μM	10μM	5μM	2.5μM
	0.508	0.221	0.275	0.294	0.365	0.413
	0.568	0.231	0.286	0.295	0.378	0.429
	0.581	0.253	0.284	0.334	0.33	0.445
OD	0.552333	0.235	0.281667	0.307667	0.357667	0.429
Inhibition		0.574532	0.490042	0.442969	0.352444	0.223295		18.1135
	0.519	0.229	0.263	0.278	0.321	0.426
	0.443	0.214	0.24	0.239	0.303	0.398
	0.448	0.208	0.243	0.232	0.29	0.364
OD	0.47	0.217	0.248667	0.249667	0.304667	0.396
Inhibition		0.538298	0.470922	0.468794	0.351773	0.157447		20.0579	19.5413	1.25212
	0.472	0.205	0.234	0.283	0.323	0.373
	0.513	0.208	0.261	0.31	0.358	0.402
	0.508	0.212	0.252	0.321	0.365	0.378
OD	0.497667	0.208333	0.249	0.304667	0.348667	0.384333
Inhibition		0.58138	0.499665	0.38781	0.299397	0.227729		20.4524
A549/zardaverine	0	400μM	300μM	250μM	225μM	200μM	175μM	150μM	125μM	100μM
	0.51	0.3675	0.3675	0.3645	0.3615	0.378	0.3825	0.3735	0.399	0.4155
	0.513	0.3795	0.3765	0.3615	0.354	0.363	0.339	0.3525	0.375	0.4125
	0.504	0.3705	0.3615	0.3435	0.378	0.378	0.363	0.369	0.39	0.432
OD	0.509	0.3725	0.3685	0.3565	0.3645	0.373	0.3615	0.365	0.388	0.42
Inhibition		0.268173	0.276031	0.299607	0.28389	0.267191	0.289784	0.282908	0.237721	0.174853
	0.4905	0.3375	0.345	0.3795	0.3105	0.339	0.3105	0.324	0.342	0.3975
	0.4215	0.327	0.3255	0.2925	0.345	0.306	0.312	0.312	0.381	0.3705
	0.414	0.3405	0.3765	0.3405	0.3405	0.3645	0.33	0.3405	0.399	0.3615
OD	0.442	0.335	0.349	0.3375	0.332	0.3365	0.3175	0.3255	0.374	0.3765
Inhibition		0.242081	0.210407	0.236425	0.248869	0.238688	0.281674	0.263575	0.153846	0.14819
	0.4615	0.3345	0.3525	0.3315	0.3675	0.3615	0.345	0.3585	0.4005	0.4275
	0.4095	0.3255	0.3435	0.312	0.384	0.333	0.3315	0.3495	0.4035	0.3435
	0.4815	0.2985	0.3195	0.3105	0.3555	0.3795	0.3405	0.3525	0.3615	0.3435
OD	0.450833	0.3195	0.3385	0.318	0.369	0.358	0.339	0.3535	0.3885	0.3715
Inhibition		0.291312	0.249168	0.29464	0.181516	0.205915	0.248059	0.215896	0.138262	0.17597
H157/zardaverine	0	400μM	300μM	250μM	225μM	200μM	175μM	150μM	125μM	100μM
	0.811	0.607	0.584	0.645	0.664	0.672	0.631	0.692	0.638	0.675
	0.798	0.612	0.604	0.6	0.642	0.632	0.598	0.664	0.629	0.639
	0.832	0.601	0.61	0.646	0.679	0.637	0.673	0.663	0.652	0.679
OD	0.813667	0.606667	0.599333	0.630333	0.661667	0.647	0.634	0.673	0.639667	0.664333
Inhibition		0.254404	0.263417	0.225317	0.186809	0.204834	0.220811	0.17288	0.213847	0.183531
	0.847	0.609	0.636	0.674	0.686	0.65	0.675	0.654	0.633	0.65
	0.859	0.619	0.602	0.677	0.651	0.633	0.67	0.65	0.65	0.625
	0.884	0.608	0.596	0.644	0.656	0.571	0.609	0.69	0.652	0.639
OD	0.863333	0.612	0.611333	0.665	0.664333	0.618	0.651333	0.664667	0.645	0.638
Inhibition		0.29112	0.291892	0.22973	0.230502	0.28417	0.24556	0.230116	0.252896	0.261004
	0.746	0.561	0.581	0.593	0.625	0.601	0.571	0.621	0.604	0.574
	0.763	0.572	0.572	0.55	0.603	0.584	0.56	0.632	0.624	0.575
	0.839	0.569	0.571	0.519	0.585	0.557	0.529	0.614	0.595	0.591
OD	0.782667	0.567333	0.574667	0.554	0.604333	0.580667	0.553333	0.622333	0.607667	0.58
Inhibition		0.275128	0.265758	0.292164	0.227853	0.258092	0.293015	0.204855	0.223595	0.258944
