# Supplementary material for: A novel drug repurposing approach for non-small cell lung cancer using deep learning
Source: PLoS One. 2020 Jun 11;15(6):e0233112. doi: 10.1371/journal.pone.0233112 (PMC7289363; doi:10.1371/journal.pone.0233112)
Supplement: S8 Table — (CSV) [file pone.0233112.s008.csv]

Broad_LINCS_NAME	InChI_Key	PUBCHEM_ID
BRD-K57631554	ZGXJTSGNIOSYLO-UHFFFAOYSA-N	137
BRD-A67373739	NOTGFIUVDGNKRI-UHFFFAOYSA-N	200
BRD-A45889380	GPKJTRJOBQGKQK-UHFFFAOYSA-N	237
BRD-A05186015	SNPPWIUOZRMYNY-UHFFFAOYSA-N	444
BRD-K64931368	SLXKOJJOQWFEFD-UHFFFAOYSA-N	564
DMSO	IAZDPXIOMUYVGZ-UHFFFAOYSA-N	679
BRD-K43887077	VYFYYTLLBUKUHU-UHFFFAOYSA-N	681
BRD-K01674964	NTYJJOPFIAHURM-UHFFFAOYSA-N	774
BRD-A16347691	AGBQKNBQESQNJD-UHFFFAOYSA-N	864
BRD-K52618540	CDAISMWEOUEBRE-GPIVLXJGSA-N	892
BRD-K97530723	DRLFMBDRBRZALE-UHFFFAOYSA-N	896
BRD-K28912512	DFPAKSUCGFBDDF-UHFFFAOYSA-N	936
BRD-K28667793	IPEHBUMCGVEMRF-UHFFFAOYSA-N	1046
BRD-K64634304	FPIPGXGPPPQFEQ-UHFFFAOYSA-N	1071
BRD-A73556557	BJHIKXHVCXFQLS-UHFFFAOYSA-N	1101
BRD-K88052444	XSQUKJJJFZCRTK-UHFFFAOYSA-N	1176
BRD-A52922642	XQLWNAFCTODIRK-UHFFFAOYSA-N	1234
BRD-K01824921	FFBDFADSZUINTG-UHFFFAOYSA-N	1329
BRD-A41451487	RAVIZVQZGXBOQO-UHFFFAOYSA-N	1345
BRD-K75844781	VHFVKMTVMIZMIK-UHFFFAOYSA-N	1355
BRD-K25140590	BXBNADAPIHHXJQ-UHFFFAOYSA-N	1370
BRD-K97764662	DXCUKNQANPLTEJ-UHFFFAOYSA-N	1401
BRD-K08703257	GSCPDZHWVNUUFI-UHFFFAOYSA-N	1645
BRD-K35007173	SIQPXVQCUCHWDI-UHFFFAOYSA-N	1676
BRD-K97118047	OMZYUVOATZSGJY-UHFFFAOYSA-N	1694
BRD-K22482860	NUKYPUAOHBNCPY-UHFFFAOYSA-N	1727
BRD-K55930204	CXOFVDLJLONNDW-UHFFFAOYSA-N	1775
BRD-K81473089	YLJREFDVOIBQDA-UHFFFAOYSA-N	1935
BRD-A29260609	GOEMGAFJFRBGGG-UHFFFAOYSA-N	1978
BRD-K41524689	RZVAJINKPMORJF-UHFFFAOYSA-N	1983
BRD-K43457670	BZKPWHYZMXOIDC-UHFFFAOYSA-N	1986
BRD-K72215350	WDSCBUNMANHPFH-UHFFFAOYSA-N	2005
BRD-K33483813	MROJXXOCABQVEF-UHFFFAOYSA-N	2018
BRD-K32318651	MKUXAQIIEYXACX-UHFFFAOYSA-N	2022
BRD-K69247067	VDOSWXIDETXFET-UHFFFAOYSA-N	2040
BRD-K68336408	GFNNBHLJANVSQV-UHFFFAOYSA-N	2051
BRD-K41996876	UOHFCPXBKJPCAD-UHFFFAOYSA-N	2063
BRD-A14966924	FZSPJBYOKQPKCD-UHFFFAOYSA-N	2081
BRD-K79131256	HXHWSAZORRCQMX-UHFFFAOYSA-N	2082
BRD-K86307448	OFCNXPDARWKPPY-UHFFFAOYSA-N	2094
BRD-K67043667	UUVWYPNAQBNQJQ-UHFFFAOYSA-N	2123
BRD-K70330367	DKNWSYNQZKUICI-UHFFFAOYSA-N	2130
BRD-K56558538	JBDGDEWWOUBZPM-XYPYZODXSA-N	2132
BRD-A25234499	ROBVIMPUHSLWNV-UHFFFAOYSA-N	2145
BRD-K25114078	HAMNKKUPIHEESI-UHFFFAOYSA-N	2146
BRD-K97799481	ZFXYFBGIUFBOJW-UHFFFAOYSA-N	2153
BRD-K17561142	IYIKLHRQXLHMJQ-UHFFFAOYSA-N	2157
BRD-K53737926	KRMDCWKBEZIMAB-UHFFFAOYSA-N	2160
BRD-K29530284	SGRYPYWGNKJSDL-UHFFFAOYSA-N	2161
BRD-A22032524	HTIQEAQVCYTUBX-UHFFFAOYSA-N	2162
BRD-K91290917	OVCDSSHSILBFBN-UHFFFAOYSA-N	2165
BRD-K02265150	QWGDMFLQWFTERH-UHFFFAOYSA-N	2170
BRD-K68346641	XCPGHVQEEXUHNC-UHFFFAOYSA-N	2179
BRD-K62200014	OTBXOEAOVRKTNQ-UHFFFAOYSA-N	2182
BRD-K52172416	YBBLVLTVTVSKRW-UHFFFAOYSA-N	2187
BRD-K88611939	ZXNRTKGTQJPIJK-UHFFFAOYSA-N	2196
BRD-K46937689	VEQOALNAAJBPNY-UHFFFAOYSA-N	2206
BRD-K64990520	DFYRUELUNQRZTB-UHFFFAOYSA-N	2214
BRD-K11433652	BSYNRYMUTXBXSQ-UHFFFAOYSA-N	2244
BRD-A20239487	METKIMKYRPQLGS-UHFFFAOYSA-N	2249
BRD-K32821942	LMEKQMALGUDUQG-UHFFFAOYSA-N	2265
BRD-K08976401	BDJRBEYXGGNYIS-UHFFFAOYSA-N	2266
BRD-A68888262	MBUVEWMHONZEQD-UHFFFAOYSA-N	2267
BRD-K80043866	VIZXMHCBZLGUET-UHFFFAOYSA-N	2275
BRD-A05457250	ZFLWDHHVRRZMEI-UHFFFAOYSA-N	2303
BRD-A11319535	KUVIULQEHSCUHY-UHFFFAOYSA-N	2307
BRD-K14993104	ORRZGUBHBVWWOP-UHFFFAOYSA-N	2310
BRD-A80017228	HDWIHXWEUNVBIY-UHFFFAOYSA-N	2315
BRD-A22305049	CJAVTWRYCDNHSM-UHFFFAOYSA-N	2318
BRD-K11717138	WHQCHUCQKNIQEC-UHFFFAOYSA-N	2333
BRD-K21450440	NDTSRXAMMQDVSW-UHFFFAOYSA-N	2343
BRD-K14796088	YBHILYKTIRIUTE-UHFFFAOYSA-N	2353
BRD-K92848252	XNYZHCFCZNMTFY-UHFFFAOYSA-N	2354
BRD-K91315211	UUQMNUMQCIQDMZ-UHFFFAOYSA-N	2366
BRD-A29485665	LKJPYSCBVHEWIU-UHFFFAOYSA-N	2375
BRD-K18779551	QSQQPMHPCBLLGX-UHFFFAOYSA-N	2377
BRD-A94543220	OCAPBUJLXMYKEJ-UHFFFAOYSA-N	2378
BRD-A00546892	YSXKPIUOCJLQIE-UHFFFAOYSA-N	2381
BRD-K31342827	QMGUOJYZJKLOLH-UHFFFAOYSA-N	2396
BRD-A89175223	VHYCDWMUTMEGQY-UHFFFAOYSA-N	2405
BRD-K19462402	OWYLAEYXIQKAOL-UHFFFAOYSA-N	2467
BRD-K38197229	MAEIEVLCKWDQJH-UHFFFAOYSA-N	2471
BRD-A01636364	LEBVLXFERQHONN-UHFFFAOYSA-N	2474
BRD-K93461745	QWCRAEMEVRGPNT-UHFFFAOYSA-N	2477
BRD-K23204545	COVZYZSDYWQREU-UHFFFAOYSA-N	2478
BRD-K02404261	RYYVLZVUVIJVGH-UHFFFAOYSA-N	2519
BRD-A09533288	SGTNSNPWRIOYBX-UHFFFAOYSA-N	2520
BRD-A84045418	PGGUOGKHUUUWAF-UHFFFAOYSA-N	2532
BRD-K43806473	XASIMHXSUQUHLV-UHFFFAOYSA-N	2536
BRD-K84091759	HTQMVQVXFRQIKW-UHFFFAOYSA-N	2541
BRD-K75037734	VPJXQGSRWJZDOB-UHFFFAOYSA-O	2551
BRD-K71799949	FFGPTBGBLSHEPO-UHFFFAOYSA-N	2554
BRD-A99939097	OFZCIYFFPZCNJE-UHFFFAOYSA-N	2576
BRD-A17411484	PUXBGTOOZJQSKH-UHFFFAOYSA-N	2581
BRD-A10977446	OGHNVEJMJSYVRP-UHFFFAOYSA-N	2585
BRD-K02637541	RZEKVGVHFLEQIL-UHFFFAOYSA-N	2662
BRD-A40084411	UMQUQWCJKFOUGV-UHFFFAOYSA-N	2687
BRD-K87904882	LLEJIEBFSOEYIV-UHFFFAOYSA-N	2703
BRD-K29458283	JCKYGMPEJWAADB-UHFFFAOYSA-N	2708
BRD-A20348246	WEQAYVWKMWHEJO-UHFFFAOYSA-N	2717
BRD-A91699651	WHTVZRBIWZFKQO-UHFFFAOYSA-N	2719
BRD-K17075857	WDFKMLRRRCGAKS-UHFFFAOYSA-N	2722
BRD-A04553218	SOYKEARSMXGVTM-UHFFFAOYSA-N	2725
BRD-K89997465	ZPEIMTDSQAKGNT-UHFFFAOYSA-N	2726
BRD-K97746869	RKWGIWYCVPQPMF-UHFFFAOYSA-N	2727
BRD-A26384407	JIVPVXMEBJLZRO-UHFFFAOYSA-N	2732
BRD-K52313696	VAZAPHZUAVEOMC-UHFFFAOYSA-N	2746
BRD-A93000692	YZFWTZACSRHJQD-UHFFFAOYSA-N	2750
BRD-K67017579	RRGUKTPIGVIEKM-UHFFFAOYSA-N	2754
BRD-K34157611	AQIXAKUUQRKLND-UHFFFAOYSA-N	2756
BRD-K14704277	VDUWPHTZYNWKRN-UHFFFAOYSA-N	2762
BRD-A12896037	DCSUBABJRXZOMT-UHFFFAOYSA-N	2769
BRD-A47598013	WSEQXVZVJXJVFP-UHFFFAOYSA-N	2771
BRD-K04704168	CJXAEXPPLWQRFR-UHFFFAOYSA-N	2782
BRD-A75726477	STJMRWALKKWQGH-UHFFFAOYSA-N	2783
BRD-A90625545	BMOVQUBVGICXQN-UHFFFAOYSA-N	2787
BRD-K09255212	QCDFBFJGMNKBDO-UHFFFAOYSA-N	2788
BRD-K45252063	KNHUKKLJHYUCFP-UHFFFAOYSA-N	2796
BRD-K19111024	TXCGAZHTZHNUAI-UHFFFAOYSA-N	2797
BRD-K02900412	HQVZOORKDNCGCK-UHFFFAOYSA-N	2799
BRD-K52989797	GDLIGKIOYRNHDA-UHFFFAOYSA-N	2801
BRD-K38183498	DGBIGWXXNGSACT-UHFFFAOYSA-N	2802
BRD-K98530306	GJSURZIOUXUGAL-UHFFFAOYSA-N	2803
BRD-K15916496	VNFPBHJOKIVQEB-UHFFFAOYSA-N	2812
BRD-K37289225	QZUDBNBUXVUHMW-UHFFFAOYSA-N	2818
BRD-K20920669	IMZMKUWMOSJXDT-UHFFFAOYSA-N	2882
BRD-K42348709	JURKNVYFZMSNLP-UHFFFAOYSA-N	2895
BRD-K28143534	JJCFRYNCJDLXIK-UHFFFAOYSA-N	2913
BRD-K74057757	SOLIIYNRSAWTSQ-UHFFFAOYSA-N	2929
BRD-K62363391	MQJKPEGWNLWLTK-UHFFFAOYSA-N	2955
BRD-K06878038	TZXKOCQBRNJULO-UHFFFAOYSA-N	2972
BRD-K77685957	PCSWXVJAIHCTMO-UHFFFAOYSA-P	2993
BRD-A35108200	UREBDLICKHMUKA-UHFFFAOYSA-N	3003
BRD-A96292436	VLCYCQAOQCDTCN-UHFFFAOYSA-N	3009
BRD-K16508793	AAOVKJBEBIDNHE-UHFFFAOYSA-N	3016
BRD-K73109821	GDLBFKVLRPITMI-UHFFFAOYSA-N	3019
BRD-K08252256	DCOPUUMXTXDBNB-UHFFFAOYSA-N	3033
BRD-A20131130	FFHPXOJTVQDVMO-UHFFFAOYSA-N	3044
BRD-K45542189	RCKMWOKWVGPNJF-UHFFFAOYSA-N	3052
BRD-K01663662	OGAKLTJNUQRZJU-UHFFFAOYSA-N	3055
BRD-K22031190	HUPFGZXOMWLGNK-UHFFFAOYSA-N	3059
BRD-K37846922	VFTRKSBEFQDZKX-UHFFFAOYSA-N	3071
BRD-K48722258	QVZCXCJXTMIDME-UHFFFAOYSA-N	3074
BRD-A69636825	HSUGRBWQSSZJOP-UHFFFAOYSA-N	3076
BRD-K22936972	OWQUZNMMYNAXSL-UHFFFAOYSA-N	3103
BRD-K86301799	IZEKFCXSFNUWAM-UHFFFAOYSA-N	3108
BRD-K76812510	LVWZTYCIRDMTEY-UHFFFAOYSA-N	3111
BRD-A29734509	UVTNFZQICZKOEM-UHFFFAOYSA-N	3114
BRD-K32744045	AUZONCFQVSMFAP-UHFFFAOYSA-N	3117
BRD-K41260949	NIJJYAXOARWZEE-UHFFFAOYSA-N	3121
BRD-A49160188	ADEBPBSSDYVVLD-UHFFFAOYSA-N	3152
BRD-A46179541	XFDJYSQDBULQSI-UHFFFAOYSA-N	3156
BRD-A13188892	RUZYUOTYCVRMRZ-UHFFFAOYSA-N	3157
BRD-K97158071	RMEDXOLNCUSCGS-UHFFFAOYSA-N	3168
BRD-K29359156	DYEFUKCXAQOFHX-UHFFFAOYSA-N	3194
BRD-A51820102	LEZWWPYKPKIXLL-UHFFFAOYSA-N	3198
BRD-K15010214	KBUZBQVCBVDWKX-UHFFFAOYSA-N	3219
BRD-A98990573	WHWZLSFABNNENI-UHFFFAOYSA-N	3241
BRD-K39339537	RHAXSHUQNIEUEY-UHFFFAOYSA-N	3242
BRD-K96042922	WCDWBPCFGJXFJZ-UHFFFAOYSA-N	3276
BRD-K64755930	OPQRBXUBWHDHPQ-UHFFFAOYSA-N	3277
BRD-K63630713	AVOLMBLBETYQHX-UHFFFAOYSA-N	3278
BRD-K68232413	VMZUTJCNQWMAGF-UHFFFAOYSA-N	3307
BRD-A74667430	NNYBQONXHNTVIJ-UHFFFAOYSA-N	3308
BRD-K32977963	RRAFCDWBNXTKKO-UHFFFAOYSA-N	3314
BRD-K12609457	CKSJXOVLXUMMFF-UHFFFAOYSA-N	3316
BRD-K45033733	GGXKWVWZWMLJEH-UHFFFAOYSA-N	3324
BRD-A49622760	HGGAKXAHAYOLDJ-UHFFFAOYSA-N	3329
BRD-K99107520	WKGXYQFOCVYPAC-UHFFFAOYSA-N	3331
BRD-K91740057	QRZAKQDHEVVFRX-UHFFFAOYSA-N	3332
BRD-A30815329	RZTAMFZIAATZDJ-UHFFFAOYSA-N	3333
BRD-A50684349	TVURRHSHRRELCG-UHFFFAOYSA-N	3341
BRD-A97104540	LSLYOANBFKQKPT-UHFFFAOYSA-N	3343
BRD-A73368467	RWTNPBWLLIMQHL-UHFFFAOYSA-N	3348
BRD-A63752151	WAAPEIZFCHNLKK-UHFFFAOYSA-N	3349
BRD-A50675702	ZOCSXAVNDGMNBV-UHFFFAOYSA-N	3352
BRD-K47639036	SPIUTQOUKAMGCX-UHFFFAOYSA-N	3354
BRD-A09472452	DJBNUMBKLMJRSA-UHFFFAOYSA-N	3356
BRD-K05977355	RFHAOTPXVQNOHP-UHFFFAOYSA-N	3365
BRD-K55127134	PLDUPXSUYLZYBN-UHFFFAOYSA-N	3372
BRD-K98769987	OFBIFZUFASYYRE-UHFFFAOYSA-N	3373
BRD-K24844714	GHASVSINZRGABV-UHFFFAOYSA-N	3385
BRD-A31159102	RTHCYVBBDHJXIQ-UHFFFAOYSA-N	3386
BRD-K77947974	QOYHHIBFXOOADH-UHFFFAOYSA-N	3396
BRD-K28307902	MKXKFYHWDHIYRV-UHFFFAOYSA-N	3397
BRD-A00218260	QHMWCHQXCUNUAK-UHFFFAOYSA-N	3401
BRD-K56810756	RIKMMFOAQPJVMX-UHFFFAOYSA-N	3406
BRD-K78010432	ZZUFCTLCJUWOSV-UHFFFAOYSA-N	3440
BRD-K62737565	UGJMXCAKCUNAIE-UHFFFAOYSA-N	3446
BRD-K22662435	IRSCQMHQWWYFCW-UHFFFAOYSA-N	3454
BRD-K32501161	NAUWTFJOPJWYOT-UHFFFAOYSA-N	3455
BRD-K11129031	HEMJJKBWTPKOJG-UHFFFAOYSA-N	3463
BRD-A38076815	GWOFUCIGLDBNKM-UHFFFAOYSA-N	3474
BRD-A61154809	BOVGTQGAOIONJV-UHFFFAOYSA-N	3475
BRD-K34776109	WIGIZIANZCJQQY-RUCARUNLSA-N	3476
BRD-K12219985	ZJJXGWJIGJFDTL-UHFFFAOYSA-N	3478
BRD-K36927236	ZNNLBTZKUZBEKO-UHFFFAOYSA-N	3488
BRD-A81233518	ANGKOCUUWGHLCE-UHFFFAOYSA-N	3494
BRD-A10967948	MFWNKCLOYSRHCJ-UHFFFAOYSA-N	3510
BRD-K62676709	ACGDKVXYNVEAGU-UHFFFAOYSA-N	3518
BRD-K76617868	NGOGFTYYXHNFQH-UHFFFAOYSA-N	3547
BRD-K67783091	LNEPOXFFQSENCJ-UHFFFAOYSA-N	3559
BRD-K99792991	ACGUYXCXAPNIKK-UHFFFAOYSA-N	3598
BRD-A31811760	PQLXHQMOHUQAKB-UHFFFAOYSA-O	3600
BRD-A22769835	WEUCDJCFJHYFRL-UHFFFAOYSA-N	3627
BRD-K36862742	DMDGGSIALPNSEE-UHFFFAOYSA-N	3647
BRD-K51747290	VSNHCAURESNICA-UHFFFAOYSA-N	3657
BRD-K16444452	ZJVFLBOZORBYFE-UHFFFAOYSA-N	3671
BRD-A17655518	HEFNNWSXXWATRW-UHFFFAOYSA-N	3672
BRD-K52662033	NNJVILVZKWQKPM-UHFFFAOYSA-N	3676
BRD-K18194590	RXQCGGRTAILOIN-UHFFFAOYSA-N	3677
BRD-K37516142	JGPMMRGNQUBGND-UHFFFAOYSA-N	3686
BRD-A24191444	UYNVMODNBIQBMV-UHFFFAOYSA-N	3689
BRD-A67097164	HOMGKSMUEGBAAB-UHFFFAOYSA-N	3690
BRD-K38436528	BCGWQEUPMDMJNV-UHFFFAOYSA-N	3696
BRD-K45924332	RNLQIBCLLYYYFJ-UHFFFAOYSA-N	3698
BRD-A95869247	NDDAHWYSQHTHNT-UHFFFAOYSA-N	3702
BRD-K01815685	IVYPNXXAYMYVSP-UHFFFAOYSA-N	3712
BRD-K57222227	CGIGDMFJXJATDK-UHFFFAOYSA-N	3715
BRD-A44090213	RJMIEHBSYVWVIN-UHFFFAOYSA-N	3718
BRD-K21071223	GOLXRNDWAUTYKT-UHFFFAOYSA-N	3744
BRD-K93618743	SFBODOKJTYAUCM-UHFFFAOYSA-N	3747
BRD-K60038276	YOSHYTLCDANDAN-UHFFFAOYSA-N	3749
BRD-K74195153	ATCGGEJZONJOCL-UHFFFAOYSA-N	3752
BRD-A93353767	MPIPASJGOJYODL-UHFFFAOYSA-N	3760
BRD-K87202646	QRXWMOHMRWLFEY-UHFFFAOYSA-N	3767
BRD-A90799790	HMJIYCCIJYRONP-UHFFFAOYSA-N	3784
BRD-K96740444	QQQIECGTIMUVDS-UHFFFAOYSA-N	3792
BRD-K68407802	YVCXQRVVNQMZEI-UHFFFAOYSA-N	3796
BRD-K49671696	FPCCSQOGAWCVBH-UHFFFAOYSA-N	3822
BRD-A97739905	DKYWVDODHFEZIM-UHFFFAOYSA-N	3825
BRD-A40639672	OZWKMVRBQXNZKK-UHFFFAOYSA-N	3826
BRD-K28936863	ZCVMWBYGMWKGHF-UHFFFAOYSA-N	3827
BRD-A81177136	RJVLFQBBRSMWHX-UHFFFAOYSA-N	3838
BRD-A07440155	SGUAFYQXFOLMHL-UHFFFAOYSA-N	3869
BRD-K93460210	PYZRQGJRPPTADH-UHFFFAOYSA-N	3878
BRD-K78692225	VHOGYURTWQBHIL-UHFFFAOYSA-N	3899
BRD-K88789588	HPJKCIUCZWXJDR-UHFFFAOYSA-N	3902
BRD-K26011976	KAZSKMJFUPEHHW-UHFFFAOYSA-N	3923
BRD-K62996583	ZBIAKUMOEKILTF-UHFFFAOYSA-N	3926
BRD-K59332007	YEJCDKJIEMIWRQ-UHFFFAOYSA-N	3932
BRD-K35775715	VPHPQNGOVQYUMG-UHFFFAOYSA-N	3936
BRD-K55847762	UGDPYGKWIHHBMB-UHFFFAOYSA-N	3946
BRD-K62858456	JQSAYKKFZOSZGJ-UHFFFAOYSA-N	3949
BRD-K61250553	RDOIQAHITMMDAJ-UHFFFAOYSA-N	3955
BRD-K82795137	JCCNYMKQOSZNPW-UHFFFAOYSA-N	3957
BRD-A11990600	DIWRORZWFLOCLC-UHFFFAOYSA-N	3958
BRD-A29854054	IEKOTSCYBBDIJC-UHFFFAOYSA-N	3960
BRD-K76205745	PSIFNNKUMBGKDQ-UHFFFAOYSA-N	3961
BRD-A43082555	YMBXTVYHTMGZDW-UHFFFAOYSA-N	3965
BRD-K74765201	MWYHLEQJTQJHSS-UHFFFAOYSA-N	3969
BRD-K27305650	CZQHHVNHHHRRDU-UHFFFAOYSA-N	3973
BRD-K97884852	YPIQVCUJEKAZCP-UHFFFAOYSA-N	4006
BRD-K25433859	QSLMDECMDJKHMQ-UHFFFAOYSA-N	4011
BRD-A68464583	ZPXSCAKFGYXMGA-UHFFFAOYSA-N	4020
BRD-K77987382	OPXLLQIJSORQAM-UHFFFAOYSA-N	4030
BRD-A20119038	IMYZQPCYWPFTAG-UHFFFAOYSA-N	4032
BRD-A50311610	OCJYIGYOJCODJL-UHFFFAOYSA-N	4034
BRD-K50398167	SBDNJUWAMKYJOX-UHFFFAOYSA-N	4037
BRD-A89585551	XEEQGYMUWCZPDN-UHFFFAOYSA-N	4046
BRD-K78126613	MJVAVZPDRWSRRC-UHFFFAOYSA-N	4055
BRD-A03216249	INWLQCZOYSRPNW-UHFFFAOYSA-N	4062
BRD-A67616246	HOKDBMAJZXIPGC-UHFFFAOYSA-N	4066
BRD-K79602928	XZWYZXLIPXDOLR-UHFFFAOYSA-N	4091
BRD-K13356952	FLOSMHQXBMRNHR-UHFFFAOYSA-N	4100
BRD-A31521121	GNXFOGHNGIVQEH-UHFFFAOYSA-N	4107
BRD-K63430059	QXKHYNVANLEOEG-UHFFFAOYSA-N	4114
BRD-A33711280	MJFJKKXQDNNUJF-UHFFFAOYSA-N	4167
BRD-K75641298	TTWJBBZEZQICBI-UHFFFAOYSA-N	4168
BRD-A61793559	AQCHWTWZEMGIFD-UHFFFAOYSA-N	4170
BRD-A03623303	IUBSYMUCCVWXPE-UHFFFAOYSA-N	4171
BRD-K52020312	VAOCPAMSLUNLGC-UHFFFAOYSA-N	4173
BRD-A19661776	UEQUQVLFIPOEMF-UHFFFAOYSA-N	4184
BRD-A82396632	BYBLEWFAAKGYCD-UHFFFAOYSA-N	4189
BRD-A79981887	PTKSEFOSCHHMPD-UHFFFAOYSA-N	4195
BRD-K67080878	PZRHRDRVRGEVNW-UHFFFAOYSA-N	4197
BRD-K02867583	LDMWSLGGVTVJPG-UHFFFAOYSA-N	4199
BRD-K06902185	ZFMITUMMTDLWHR-UHFFFAOYSA-N	4201
BRD-A64977602	RONZAEMNMFQXRA-UHFFFAOYSA-N	4205
BRD-K21680192	KKZJGLLVHKMTCM-UHFFFAOYSA-N	4212
BRD-K07237224	YHXISWVBGDMDLQ-UHFFFAOYSA-N	4235
BRD-K63861289	XLFWDASMENKTKL-UHFFFAOYSA-O	4239
BRD-K81144366	VRYMTAVOXVTQEF-UHFFFAOYSA-N	4260
BRD-K77908580	INVTYAOGFAGBOE-UHFFFAOYSA-N	4261
BRD-A72575012	RJWLAIMXRBDUMH-UHFFFAOYSA-N	4331
BRD-K07753030	KEECCEWTUVWFCV-UHFFFAOYSA-N	4342
BRD-K06674495	MQQNFDZXWVTQEH-UHFFFAOYSA-N	4413
BRD-A67862938	KBAFPSLPKGSANY-UHFFFAOYSA-N	4417
BRD-A01787639	HRRBJVNMSRJFHQ-UHFFFAOYSA-N	4418
BRD-K77641333	CNIIGCLFLJGOGP-UHFFFAOYSA-N	4436
BRD-K90789829	VRBKIVRKKCLPHA-UHFFFAOYSA-N	4449
BRD-A78877355	RGPDEAGGEXEMMM-UHFFFAOYSA-N	4450
BRD-K18922609	ALWKGYPQUAPLQC-UHFFFAOYSA-N	4456
BRD-K15502390	NQDJXKOVJZTUJA-UHFFFAOYSA-N	4463
BRD-A26711594	ZBBHBTPTTSWHBA-UHFFFAOYSA-N	4474
BRD-K35960502	RJMUSRYZPJIFPJ-UHFFFAOYSA-N	4477
BRD-K76775527	HYWYRSMBCFDLJT-UHFFFAOYSA-N	4495
BRD-A58048407	UIAGMCDKSXEBJQ-UHFFFAOYSA-N	4497
BRD-A95696066	ITJNARMNRKSWTA-UHFFFAOYSA-N	4500
BRD-A02006392	PVHUJELLJLJGLN-UHFFFAOYSA-N	4507
BRD-K84011460	WZGBZLHGOVJDET-UHFFFAOYSA-N	4514
BRD-A87130939	HCZKYJDFEPMADG-UHFFFAOYSA-N	4534
BRD-K91263825	PHVGLTMQBUFIQQ-UHFFFAOYSA-N	4543
BRD-K92041145	KRWMERLEINMZFT-UHFFFAOYSA-N	4578
BRD-K18895904	KVWDHTXUZHCGIO-UHFFFAOYSA-N	4585
BRD-K20745393	JPAWFIIYTJQOKW-UHFFFAOYSA-N	4593
BRD-A55962179	SUBDBMMJDZJVOS-UHFFFAOYSA-N	4594
BRD-A19736161	FELGMEQIXOGIFQ-UHFFFAOYSA-N	4595
BRD-A53576514	QVYRGXJJSLMXQH-UHFFFAOYSA-N	4601
BRD-K25394294	OFPXSFXSNFPTHF-UHFFFAOYSA-N	4614
BRD-K59037100	DXGLGDHPHMLXJC-UHFFFAOYSA-N	4632
BRD-K04185004	CMHHMUWAYWTMGS-UHFFFAOYSA-N	4633
BRD-A65013509	XIQVNETUBQGFHX-UHFFFAOYSA-N	4634
BRD-K16195444	WYWIFABBXFUGLM-UHFFFAOYSA-N	4636
BRD-K31841515	HXNFUBHNUDHIGC-UHFFFAOYSA-N	4644
BRD-K80267133	WUBBRNOQWQTFEX-UHFFFAOYSA-N	4649
BRD-K68095457	HXYVTAGFYLMHSO-UHFFFAOYSA-N	4671
BRD-A22380646	IQPSEEYGBUAQFF-UHFFFAOYSA-N	4679
BRD-K15567136	XQYZDYMELSJDRZ-UHFFFAOYSA-N	4680
BRD-A29289453	DHCNAWNKZMNTIS-UHFFFAOYSA-N	4698
BRD-K26603252	LSPANGZZENHZNJ-UHFFFAOYSA-N	4705
BRD-K47780086	JNTOCHDNEULJHD-UHFFFAOYSA-N	4725
BRD-K13183738	XDRYMKDFEDOLFX-UHFFFAOYSA-N	4735
BRD-A44448661	WEXRUCMBJFQVBZ-UHFFFAOYSA-N	4737
BRD-K57569181	BYPFEZZEUUWMEJ-UHFFFAOYSA-N	4740
BRD-A19633847	CYXKNKQEMFBLER-UHFFFAOYSA-N	4746
BRD-K96319534	DHHVAGZRUROJKS-UHFFFAOYSA-N	4771
BRD-K67102207	OBKXEAXTFZPCHS-UHFFFAOYSA-N	4775
BRD-K10843433	VYMDGNCVAMGZFE-UHFFFAOYSA-N	4781
BRD-K77771411	WPNJAUFVNXKLIM-UHFFFAOYSA-N	4810
BRD-K67277431	KYWCWBXGRWWINE-UHFFFAOYSA-N	4814
BRD-A84575140	GLBJJMFZWDBELO-UHFFFAOYSA-N	4823
BRD-A43882281	IVVNZDGDKPTYHK-UHFFFAOYSA-N	4826
BRD-A97701745	JZQKKSLKJUAGIC-UHFFFAOYSA-N	4828
BRD-A48430263	HYAFETHFCAUJAY-UHFFFAOYSA-N	4829
BRD-A97479839	KTHVBAZBLKXIHZ-UHFFFAOYSA-N	4839
BRD-K19456237	GMZVRMREEHBGGF-UHFFFAOYSA-N	4843
BRD-K65992024	OKPNYGAWTYOBFZ-UHFFFAOYSA-N	4846
BRD-K89375097	RMHMFHUVIITRHF-UHFFFAOYSA-N	4848
BRD-K87990216	UJEWTUDSLQGTOA-UHFFFAOYSA-N	4849
BRD-K47936004	OQDPVLVUJFGPGQ-UHFFFAOYSA-N	4850
BRD-K97045029	NBQKINXMPLXUET-UHFFFAOYSA-N	4887
BRD-A11170096	TUZYXOIXSAXUGO-UHFFFAOYSA-N	4889
BRD-A21858158	FSVJFNAIGNNGKK-UHFFFAOYSA-N	4891
BRD-K49111258	IENZQIKPVFGBNW-UHFFFAOYSA-N	4893
BRD-A55913614	INDBQLZJXZLFIT-UHFFFAOYSA-N	4908
BRD-K32247306	DQMZLTXERSFNPB-UHFFFAOYSA-N	4909
BRD-K95237249	DBABZHXKTCFAPX-UHFFFAOYSA-N	4911
BRD-K72029282	FYPMFJGVHOHGLL-UHFFFAOYSA-N	4912
BRD-K75089421	REQCZEXYDRLIBE-UHFFFAOYSA-N	4913
BRD-K24616672	MFDFERRIHVXMIY-UHFFFAOYSA-N	4914
BRD-K19352500	WIKYUJGCLQQFNW-UHFFFAOYSA-N	4917
BRD-A44863528	DGMKFQYCZXERLX-UHFFFAOYSA-N	4922
BRD-K28183345	SSOLNOMRVKKSON-UHFFFAOYSA-N	4923
BRD-A26334849	JWHAUXFOSRPERK-UHFFFAOYSA-N	4932
BRD-K59273480	RBQOQRRFDPXAGN-UHFFFAOYSA-N	4938
BRD-A10070317	AQHHHDLHHXJYJD-UHFFFAOYSA-N	4946
BRD-K42098891	BWPIARFWQZKAIA-UHFFFAOYSA-N	4976
BRD-K69688083	RVOLLAQWKVFTGE-UHFFFAOYSA-N	4991
BRD-K97564742	YECBIJXISLIIDS-UHFFFAOYSA-N	4992
BRD-K88429204	WKSAUQYGYAYLPV-UHFFFAOYSA-N	4993
BRD-K68867920	URKOMYMAXPYINW-UHFFFAOYSA-N	5002
BRD-A39390670	YREYEVIYCVEVJK-UHFFFAOYSA-N	5029
BRD-K63828191	GZUITABIAKMVPG-UHFFFAOYSA-N	5035
BRD-A15909516	ALLWOAVDORUJLA-UHFFFAOYSA-N	5042
BRD-K74190368	GHMLBKRAJCXXBS-UHFFFAOYSA-N	5054
BRD-A68281735	JRLOEMCOOZSCQP-UHFFFAOYSA-N	5059
BRD-K21283037	FTALBRSUTCGOEG-UHFFFAOYSA-N	5070
BRD-A75479906	UBCHPRBFMUDMNC-UHFFFAOYSA-N	5071
BRD-K53857191	RAPZEAPATHNIPO-UHFFFAOYSA-N	5073
BRD-K75699339	ULFRLSNUDGIQQP-UHFFFAOYSA-N	5078
BRD-A34255068	HJORMJIFDVBMOB-UHFFFAOYSA-N	5092
BRD-K15933101	UHSKFQJFRQCDBE-UHFFFAOYSA-N	5095
BRD-K48892307	WVYADZUPLLSGPU-UHFFFAOYSA-N	5161
BRD-K98143437	ZQUSFAUAYSEREK-UHFFFAOYSA-N	5166
BRD-A64553394	BYBYHCOEAFHGJL-UHFFFAOYSA-N	5190
BRD-A28545468	MEZLKOACVSPNER-UHFFFAOYSA-N	5195
BRD-K36732695	GVPIXRLYKVFFMK-UHFFFAOYSA-N	5205
BRD-K79759585	BNRNXUUZRGQAQC-UHFFFAOYSA-N	5212
BRD-K72922393	FKDHHVKWGRFRTG-UHFFFAOYSA-N	5219
BRD-A89164055	LXANPKRCLVQAOG-UHFFFAOYSA-N	5252
BRD-A33168282	ZBMZVLHSJCTVON-UHFFFAOYSA-N	5253
BRD-K92723993	KTUFNOKKBVMGRW-UHFFFAOYSA-N	5291
BRD-K81418486	WAEXFXRVDQXREF-UHFFFAOYSA-N	5311
BRD-K50859149	NHUHCSRWZMLRLA-UHFFFAOYSA-N	5344
BRD-A58955223	SUVMJBTUFCVSAD-UHFFFAOYSA-N	5350
BRD-A22081593	XMFCOYRWYYXZMY-UHFFFAOYSA-N	5353
BRD-A55272860	BGRJTUBHPOOWDU-UHFFFAOYSA-N	5355
BRD-K50938287	KQKPFRSPSRPDEB-UHFFFAOYSA-N	5358
BRD-A34006693	MDKGKXOCJGEUJW-UHFFFAOYSA-N	5359
BRD-K76841105	OGQICQVSFDPSEI-UHFFFAOYSA-N	5381
BRD-A93093700	SEQDDYPDSLOBDC-UHFFFAOYSA-N	5391
BRD-K32107296	BPEGJWRSRHCHSN-UHFFFAOYSA-N	5394
BRD-K45071273	GKCBAIGFKIBETG-UHFFFAOYSA-N	5411
BRD-A93255169	UEJJHQNACJXSKW-UHFFFAOYSA-N	5426
BRD-K34888156	YAPQBXQYLJRXSA-UHFFFAOYSA-N	5429
BRD-K77695569	WJCNZQLZVWNLKY-UHFFFAOYSA-N	5430
BRD-A84481105	KLBQZWRITKRQQV-UHFFFAOYSA-N	5452
BRD-K57432881	JTVPZMFULRWINT-UHFFFAOYSA-N	5467
BRD-K00603606	PHWBOXQYWZNQIN-UHFFFAOYSA-N	5472
BRD-A33084557	QXHHHPZILQDDPS-UHFFFAOYSA-N	5482
BRD-K06335600	XFYDIVBRZNQMJC-UHFFFAOYSA-N	5487
BRD-K91544578	NCYVXEGFNDZQCU-UHFFFAOYSA-N	5497
BRD-K32164935	OUDSBRTVNLOZBN-UHFFFAOYSA-N	5503
BRD-K85119730	JLRGJRBPOGGCBT-UHFFFAOYSA-N	5505
BRD-K44273375	FUSNMLFNXJSCDI-UHFFFAOYSA-N	5510
BRD-A27732521	FSKFPVLPFLJRQB-UHFFFAOYSA-N	5511
BRD-K34154330	PCTRYMLLRKWXGF-UHFFFAOYSA-N	5522
BRD-K95763993	GSNOZLZNQMLSKJ-UHFFFAOYSA-N	5531
BRD-K70778732	PHLBKPHSAVXXEF-UHFFFAOYSA-N	5533
BRD-K92049597	FNYLWPVRPXGIIP-UHFFFAOYSA-N	5546
BRD-K41731458	XEFQLINVKFYRCS-UHFFFAOYSA-N	5564
BRD-K37111771	VILCJCGEZXAXTO-UHFFFAOYSA-N	5565
BRD-K89732114	ZEWQUBUPAILYHI-UHFFFAOYSA-N	5566
BRD-K63675182	XSCGXQMFQXDFCW-UHFFFAOYSA-N	5568
BRD-A92630576	LORDFXWUHHSAQU-UHFFFAOYSA-N	5573
BRD-K34415467	FEZBIKUBAYAZIU-UHFFFAOYSA-N	5577
BRD-K07208025	IEDVJHCEMCRBQM-UHFFFAOYSA-N	5578
BRD-A19195498	ZSCDBOWYZJWBIY-UHFFFAOYSA-N	5584
BRD-A13084692	GXPHKUHSUJUWKP-UHFFFAOYSA-N	5591
BRD-K73196317	ICMGLRUYEQNHPF-UHFFFAOYSA-N	5639
BRD-A51714012	PNVNVHUZROJLTJ-UHFFFAOYSA-N	5656
BRD-A58280226	IYOZTVGMEWJPKR-UHFFFAOYSA-N	5711
BRD-K71289571	YEEZWCHGZNKEEK-UHFFFAOYSA-N	5717
BRD-K92657060	HUNXMJYCHXQEGX-UHFFFAOYSA-N	5719
BRD-K16542329	REZGGXNDEMKIQB-UHFFFAOYSA-N	5722
BRD-K37561857	HJMQDJPMQIHLPB-UHFFFAOYSA-N	5723
BRD-A33692381	HBOMLICNUCNMMY-UHFFFAOYSA-N	5726
BRD-K44876623	ZAFYATHCZYHLPB-UHFFFAOYSA-N	5732
BRD-K48300629	UBQNRHZMVUUOMG-UHFFFAOYSA-N	5734
BRD-K95921201	QEVHRUUCFGRFIF-MDEJGZGSSA-N	5770
BRD-K90333595	MRBDMNSDAVCSSF-UHFFFAOYSA-N	5775
BRD-K66035042	FBPFZTCFMRRESA-JGWLITMVSA-N	5780
BRD-K63126190	UCTWMZQNUQWSLP-VIFPVBQESA-N	5816
BRD-K92467929	QSLJIVKCVHQPLV-PEMPUTJUSA-N	5878
BRD-K55191674	JGSARLDLIJGVTE-MBNYWOFBSA-N	5904
BRD-K85090592	QCHFTSOMWOSFHM-WPRPVWTQSA-N	5910
BRD-K25650355	PIJVFDBKTWXHHD-HIFRSBDPSA-N	5983
BRD-K76022557	VMWNQDUVQKEIOC-CYBMUJFWSA-N	6005
BRD-K79095980	WOVKYSAHUYNSMH-RRKCRQDMSA-N	6035
BRD-K18673820	OVBPIULPVIDEAO-LBPRGKRZSA-N	6037
BRD-K73381542	SONNWYBIRXJNDC-VIFPVBQESA-N	6041
BRD-A82772293	CBHCDHNUZWWAPP-UHFFFAOYSA-N	6075
BRD-K00259736	IAKHMKGGTNLKSZ-INIZCTEOSA-N	6167
BRD-K33106058	UHDGCWIWMRVCDJ-CCXZUQQUSA-N	6253
BRD-K65428967	OFEZSBMBBKLLBJ-BAJZRUMYSA-N	6303
BRD-K92758126	IXORZMNAPKEEDV-OBDJNFEBSA-N	6466
BRD-K79501723	UVKZSORBKUEBAZ-UHFFFAOYSA-N	6726
BRD-A18043272	WLWFNJKHKGIJNW-UHFFFAOYSA-N	6839
BRD-K43966364	BPLBGHOLXOTWMN-MBNYWOFBSA-N	6869
BRD-A37288617	XXEPPPIWZFICOJ-UHFFFAOYSA-N	7029
BRD-K54028654	HDTRYLNUVZCQOY-LIZSDCNHSA-N	7427
BRD-K91495480	UKMSUNONTOPOIO-UHFFFAOYSA-N	8215
BRD-K11399644	ICFJFFQQTFMIBG-UHFFFAOYSA-N	8249
BRD-K01567962	ACPOUJIDANTYHO-UHFFFAOYSA-N	8515
BRD-K35586044	BLGXFZZNTVWLAY-SCYLSFHTSA-N	8969
BRD-K58736316	PFTAWBLQPZVEMU-DZGCQCFKSA-N	9064
BRD-K03406345	NMUSYJAQQFHJEW-KVTDHHQDSA-N	9444
BRD-K52080565	NPAGDVCDWIYMMC-IZPLOLCNSA-N	9904
BRD-A38592941	DZLNHFMRPBPULJ-UHFFFAOYSA-N	9934
BRD-K96194081	YVPXVXANRNDGTA-WDYNHAJCSA-N	10206
BRD-K72166146	LUZRJRNZXALNLM-JGRZULCMSA-N	10531
BRD-K47869605	YJGVMLPVUAXIQN-XVVDYKMHSA-N	10607
BRD-K50422030	PCLITLDOTJTVDJ-UHFFFAOYSA-N	10783
BRD-K59013864	VAPDZNUFNKUROY-UHFFFAOYSA-N	11862
BRD-K28542495	CNBGNNVCVSKAQZ-UHFFFAOYSA-N	12555
BRD-K63550407	ULGZDMOVFRHVEP-RWJQBGPGSA-N	12560
BRD-K35189033	WWYNJERNGUHSAO-XUDSTZEESA-N	13109
BRD-K91822704	CKTSBUTUHBMZGZ-SHYZEUOFSA-N	13711
BRD-K73524797	ZPANWZBSGMDWON-UHFFFAOYSA-N	14187
BRD-K83452553	NOQGZXFMHARMLW-UHFFFAOYSA-N	15331
BRD-K92984783	DKMFBWQBDIGMHM-UHFFFAOYSA-N	15387
BRD-K97181089	XSDQTOBWRPYKKA-UHFFFAOYSA-N	16231
BRD-K01292756	YVUQSNJEYSNKRX-UHFFFAOYSA-N	16362
BRD-K55250441	PJSFRIWCGOHTNF-UHFFFAOYSA-N	17134
BRD-A39935389	OUPZKGBUJRBPGC-UHFFFAOYSA-N	17142
BRD-K93880783	XNKLLVCARDGLGL-JGVFFNPUSA-N	18283
BRD-K05673000	YFAGHNZHGGCZAX-JKIFEVAISA-N	18381
BRD-K47029922	AELCINSCMGFISI-DTWKUNHWSA-N	19493
BRD-K84794093	WVXRAFOPTSTNLL-NKWVEPMBSA-N	20039
BRD-K93034159	PTOAARAWEBMLNO-KVQBGUIXSA-N	20279
BRD-K88366685	UHWVSEOVJBQKBE-UHFFFAOYSA-N	21109
BRD-K72093121	OIRDTQYFTABQOQ-UHTZMRCNSA-N	21704
BRD-K59929863	GUAZPUYTLMUTMA-ZHACJKMWSA-N	23606
BRD-A65280694	KLPWJLBORRMFGK-UHFFFAOYSA-N	23897
BRD-K85925969	WREGKURFCTUGRC-POYBYMJQSA-N	24066
BRD-K37890730	VSJKWCGYPAHWDS-FQEVSTJZSA-N	24360
BRD-A02367930	BFPYWIDHMRZLRN-OQPPHWFISA-N	24707
BRD-K69122748	TYNLGDBUJLVSMA-UHFFFAOYSA-N	26248
BRD-K73107279	HLFSDGLLUJUHTE-SNVBAGLBSA-N	26879
BRD-K82225283	YWXYYJSYQOXTPL-SLPGGIOYSA-N	27661
BRD-K97472745	BJJXHLWLUDYTGC-ANULTFPQSA-N	27812
BRD-K68552125	PHEDXBVPIONUQT-RGYGYFBISA-N	27924
BRD-A49399758	NFLWUMRGJYTJIN-UHFFFAOYSA-N	27991
BRD-A42759514	IPWKIXLWTCNBKN-UHFFFAOYSA-N	28061
BRD-K16077845	JIEKMACRVQTPRC-UHFFFAOYSA-N	28871
BRD-A86248581	UCKYOOZPSJFJIZ-XVKVHKPRSA-N	29243
BRD-A02990301	KSMAGQUYOIHWFS-UHFFFAOYSA-N	30668
BRD-K71106091	GIUYCYHIANZCFB-FJFJXFQQSA-N	30751
BRD-K87156652	CFOYWRHIYXMDOT-UHFFFAOYSA-N	31072
BRD-K91301684	AKNNEGZIBPJZJG-QZTJIDSGSA-N	31411
BRD-K92093830	AOJJSUZBOXZQNB-TZSSRYMLSA-N	31703
BRD-A59174698	IOVGROKTTNBUGK-UHFFFAOYSA-N	31729
BRD-A16997652	XNSAINXGIQZQOO-UHFFFAOYSA-N	32281
BRD-K76953762	JXZZEXZZKAWDSP-UHFFFAOYSA-N	33625
BRD-K15409150	MDLAAYDRRZXJIF-UHFFFAOYSA-N	33630
BRD-K92968657	ORYDPOVDJJZGHQ-UHFFFAOYSA-N	33776
BRD-K82677201	OBDOVFRMEYHSQB-UHFFFAOYSA-N	33887
BRD-K76810206	YSEXMKHXIOCEJA-FVFQAYNVSA-N	34040
BRD-K21548250	FUBVWMNBEHXPSU-UHFFFAOYSA-N	34633
BRD-K24219278	ONNOFKFOZAJDHT-UHFFFAOYSA-N	34870
BRD-K73541271	XILVEPYQJIOVNB-UHFFFAOYSA-N	35375
BRD-A54880345	NPUKDXXFDDZOKR-UHFFFAOYSA-N	36339
BRD-K37798499	VJJPUSNTGOMMGY-MRVIYFEKSA-N	36462
BRD-A51964809	FOHHNHSLJDZUGQ-UHFFFAOYSA-N	37393
BRD-K23082237	ZZJYIKPMDIWRSN-TZBSWOFLSA-N	37461
BRD-A61676498	OWEGWHBOCFMBLP-UHFFFAOYSA-N	37907
BRD-A14262390	HPBNRIOWIXYZFK-UHFFFAOYSA-N	38521
BRD-K46018455	IIBYAHWJQTYFKB-UHFFFAOYSA-N	39042
BRD-K41772907	HJQILFPVRNHTIG-UHFFFAOYSA-N	39065
BRD-K31812033	IXHBTMCLRNMKHZ-LBPRGKRZSA-N	39468
BRD-K78513633	WDRYRZXSPDWGEB-UHFFFAOYSA-N	39562
BRD-K33141550	KCWZGJVSDFYRIX-YFKPBYRVSA-N	39836
BRD-K65716359	XEDWWPGWIXPVRQ-UHFFFAOYSA-N	40399
BRD-K96862998	ISWRGOKTTBVCFA-UHFFFAOYSA-N	40632
BRD-A33447119	BEZZFPOZAYTVHN-UHFFFAOYSA-N	40854
BRD-A02710418	JLICHNCFTLFZJN-UHFFFAOYSA-N	41049
BRD-K49840922	KYAKGJDISSNVPZ-UHFFFAOYSA-N	41109
BRD-K51324732	SWLAMJPTOQZTAE-UHFFFAOYSA-N	41214
BRD-K21547160	GGCSSNBKKAUURC-UHFFFAOYSA-N	41693
BRD-K30480208	NGBFQHCMQULJNZ-UHFFFAOYSA-N	41781
BRD-A19952358	JMPFSEBWVLAJKM-UHFFFAOYSA-N	42574
BRD-A38218502	YFGBQHOOROIVKG-UHFFFAOYSA-N	42785
BRD-A03061970	KSEYRUGYKHXGFW-UHFFFAOYSA-N	43008
BRD-K37991163	AHOUBRCZNHFOSL-YOEHRIQHSA-N	43815
BRD-A07563059	UUOJIACWOAYWEZ-UHFFFAOYSA-N	44112
BRD-K02292852	GCFBRXLSHGKWDP-XCGNWRKASA-N	44187
BRD-K17953061	HKSZLNNOFSGOKW-FYTWVXJKSA-N	44259
BRD-K66937583	RVGLGHVJXCETIO-UHFFFAOYSA-N	44564
BRD-A16665823	SWLMUYACZKCSHZ-UHFFFAOYSA-N	47472
BRD-K68693535	RRHJHSBDJDZUGL-UHFFFAOYSA-N	47510
BRD-K74141488	OZGNYLLQHRPOBR-DHZHZOJOSA-N	47641
BRD-K55026842	NMUSYJAQQFHJEW-ARQDHWQXSA-N	47751
BRD-K09602097	OHCQJHSOBUTRHG-KGGHGJDLSA-N	47936
BRD-K81916719	NQPDXQQQCQDHHW-UHFFFAOYSA-N	50248
BRD-K07160047	GIMSJJHKKXRFGV-BYPJNBLXSA-N	50312
BRD-K56334280	UPALIKSFLSVKIS-UHFFFAOYSA-N	50515
BRD-A78723049	SRZNHPXWXCNNDU-PGEKIEPBSA-N	50614
BRD-K70507123	HWXIGFIVGWUZAO-UHFFFAOYSA-N	50942
BRD-A29520968	DFDGRKNOFOJBAJ-UHFFFAOYSA-N	51576
BRD-K33251802	UQRORFVVSGFNRO-UTINFBMNSA-N	51634
BRD-K15170068	FXUAIOOAOAVCGD-WCTZXXKLSA-N	51683
BRD-A33697453	ZCJYUTQZBAIHBS-UHFFFAOYSA-N	51755
BRD-K82767007	XQGZSYKGWHUSDH-UHFFFAOYSA-N	53001
BRD-K70490179	GUDVQJXODNJRIJ-CALCHBBNSA-N	53389
BRD-K20738689	DEQLGSOHGTZKFB-UHFFFAOYSA-N	53555
BRD-K64338723	GJNNXIYZWIZFRH-UHFFFAOYSA-N	53569
BRD-K33453211	ZCGOMHNNNFPNMX-KYTRFIICSA-N	54385
BRD-K20897876	JDVVGAQPNNXQDW-TVNFTVLESA-N	54445
BRD-K22134346	RYMZZMVNJRMUDD-HGQWONQESA-N	54454
BRD-K86882815	KORNTPPJEAJQIU-KJXAQDMKSA-N	54746
BRD-A17462676	ANZXOIAKUNOVQU-UHFFFAOYSA-N	54766
BRD-K20141153	VHGCDTVCOLNTBX-QGZVFWFLSA-N	54841
BRD-K72222507	JSDRRTOADPPCHY-HSQYWUDLSA-N	54892
BRD-A23067620	VHVPQPYKVGDNFY-ZPGVKDDISA-N	55283
BRD-A97674275	XKLMZUWKNUAPSZ-UHFFFAOYSA-N	56959
BRD-K96123349	PHEZJEYUWHETKO-UHFFFAOYSA-N	57030
BRD-K26657438	DOUYETYNHWVLEO-UHFFFAOYSA-N	57469
BRD-K31731454	HIANJWSAHKJQTH-UHFFFAOYSA-N	57697
BRD-A05334458	NSMXQKNUPPXBRG-UHFFFAOYSA-N	57782
BRD-A87479750	IGPDWKCUDHIIRL-UHFFFAOYSA-N	57946
BRD-K91111634	KFQYTPMOWPVWEJ-INIZCTEOSA-N	59227
BRD-A25619068	CLPFFLWZZBQMAO-UHFFFAOYSA-N	59693
BRD-A07395371	AQNDDEOPVVGCPG-UHFFFAOYSA-N	59768
BRD-K69116396	GZKLJWGUPQBVJQ-UHFFFAOYSA-N	60149
BRD-K33127281	LZCDAPDGXCYOEH-UHFFFAOYSA-N	60164
BRD-A56359832	MWLSOWXNZPKENC-UHFFFAOYSA-N	60490
BRD-K09549677	HBNPJJILLOYFJU-VMPREFPWSA-N	60663
BRD-K15108141	SDUQYLNIPVEERB-QPPQHZFASA-N	60750
BRD-K63712959	LYPFDBRUNKHDGX-UHFFFAOYSA-N	60751
BRD-A74391928	ALOBUEHUHMBRLE-UHFFFAOYSA-N	60753
BRD-A50764878	BVMYCHKQPGEOSI-UHFFFAOYSA-N	60769
BRD-A26690767	QWAXKHKRTORLEM-LINFGICFSA-N	60787
BRD-K70358946	CEUORZQYGODEFX-UHFFFAOYSA-N	60795
BRD-K69726342	XUKUURHRXDUEBC-KAYWLYCHSA-N	60823
BRD-K02992638	JTEGQNOMFQHVDC-NKWVEPMBSA-N	60825
BRD-K71103788	ZEUITGRIYCTCEM-KRWDZBQOSA-N	60835
BRD-K08547377	UWKQSNNFCGGAFS-XIFFEERXSA-N	60838
BRD-K45158365	ACWBQPMHZXGDFX-QFIPXVFZSA-N	60846
BRD-K29582115	MVWVFYHBGMAFLY-UHFFFAOYSA-N	60854
BRD-K61452026	XQSPYNMVSIKCOC-NTSWFWBYSA-N	60877
BRD-A72066420	VQHUQHAPWMNBLP-UHFFFAOYSA-N	60910
BRD-K39503511	NZOONKHCNQFYCI-UHFFFAOYSA-N	60923
BRD-K10845183	DKJJVAGXPKPDRL-UHFFFAOYSA-N	60937
BRD-K96720755	CEBYCSRFKCEUSW-NAYZPBBASA-N	60943
BRD-K37872686	COKMIXFXJJXBQG-NRFANRHFSA-N	60947
BRD-K01577834	OIRDTQYFTABQOQ-KQYNXXCUSA-N	60961
BRD-K17498618	YXSLJKQTIDHPOT-LJCJQEJUSA-N	62887
BRD-K40758068	XPOQHMRABVBWPR-ZDUSSCGKSA-N	64139
BRD-K55591206	WMBWREPUVVBILR-WIYYLYMNSA-N	65064
BRD-K17500877	CIUUIPMOFZIWIZ-UHFFFAOYSA-N	65457
BRD-K30126819	BYUKOOOZTSTOOH-UHFFFAOYSA-N	65626
BRD-K17068645	YTKUWDBFDASYHO-UHFFFAOYSA-N	65628
BRD-K70924353	CWJNMKKMGIAGDK-UHFFFAOYSA-N	65655
BRD-K06762493	WHUWQSQEVISUMC-UHFFFAOYSA-N	65681
BRD-K03353589	IWCWQNVIUXZOMJ-MISYRCLQSA-N	65781
BRD-A95939040	JLGKQTAYUIMGRK-UHFFFAOYSA-N	65863
BRD-K28115081	JGPJQFOROWSRRS-UHFFFAOYSA-N	65889
BRD-K21884483	PVLJETXTTWAYEW-UHFFFAOYSA-N	65906
BRD-A26032986	HTGCJAAPDHZCHL-UHFFFAOYSA-N	65909
BRD-K07609981	QNQZBKQEIFTHFZ-GOSISDBHSA-N	65937
BRD-K44442813	UUTKICFRNVKFRG-WDSKDSINSA-N	65944
BRD-K82846253	FAEKWTJYAYMJKF-QHCPKHFHSA-N	65981
BRD-K62398570	PWWDCRQZITYKDV-UHFFFAOYSA-N	65997
BRD-K73999723	RMMXLENWKUUMAY-UHFFFAOYSA-N	65999
BRD-K58626373	DBGIVFWFUFKIQN-VIFPVBQESA-N	66265
BRD-K86892782	XACKNLSZYYIACO-DJLDLDEBSA-N	66377
BRD-K44408410	CQOQDQWUFQDJMK-SSTWWWIQSA-N	66414
BRD-A21607826	CUHVIMMYOGQXCV-UHFFFAOYSA-N	68602
BRD-K78096648	NVDBBGBUTKLRSN-UHFFFAOYSA-N	68634
BRD-K01638814	CQXADFVORZEARL-UHFFFAOYSA-N	68712
BRD-A94276798	MXFWWQICDIZSOA-UHFFFAOYSA-N	68770
BRD-K18324993	QIHLUZAFSSMXHQ-UHFFFAOYSA-N	68778
BRD-A78195072	BIXBBIPTYBJTRY-UHFFFAOYSA-N	68791
BRD-A85548292	ASFKKFRSMGBFRO-UHFFFAOYSA-N	68801
BRD-A64406146	QSNOWCXXECLALL-UHFFFAOYSA-N	68834
BRD-K91336023	JLVHTNZNKOSCNB-YSVLISHTSA-N	68848
BRD-A51078674	ZJDCGVDEEHWEIG-UHFFFAOYSA-N	68871
BRD-K71822263	MTCFGRXMJLQNBG-UWTATZPHSA-N	71077
BRD-K65678996	NGHTXZCKLWZPGK-UHFFFAOYSA-N	71157
BRD-K40227168	WYJAPUKIYAZSEM-MOPGFXCFSA-N	71203
BRD-A86871940	KTXBOOWDLPUROC-UHFFFAOYSA-N	71234
BRD-K39252998	HSWPZIDYAHLZDD-UHFFFAOYSA-N	71310
BRD-K36467523	MTHORRSSURHQPZ-UHFFFAOYSA-N	71354
BRD-K06557128	BCEHBSKCWLPMDN-MGPLVRAMSA-N	71616
BRD-K44942188	CVHGCWVMTZWGAY-UHFFFAOYSA-N	71693
BRD-A70083328	KPQZUUQMTUIKBP-UHFFFAOYSA-N	71815
BRD-K85337334	NQHNLNLJPDMBFN-UHFFFAOYSA-O	72093
BRD-A62071884	NUHPODZZKHQQET-UHFFFAOYSA-N	72124
BRD-K35719256	AEQDJSLRWYMAQI-KRWDZBQOSA-N	72301
BRD-K98493452	FVYXIJYOAGAUQK-UHFFFAOYSA-N	72303
BRD-K64874225	FVWJYYTZTCVBKE-ROUWMTJPSA-N	72326
BRD-K47554101	SIMWTRCFFSTNMG-AWEZNQCLSA-N	73214
BRD-A97437073	YASAKCUCGLMORW-UHFFFAOYSA-N	77999
BRD-K92441787	NAVMQTYZDKMPEU-UHFFFAOYSA-N	82146
BRD-K84698278	YJYPHIXNFHFHND-UHFFFAOYSA-N	82148
BRD-K05395900	SNICXCGAKADSCV-JTQLQIEISA-N	89594
BRD-K54847683	ADFCQWZHKCXPAJ-GFCCVEGCSA-N	91469
BRD-K93944989	OTKJDMGTUTTYMP-ZWKOTPCHSA-N	91486
BRD-K80396088	LLJFMFZYVVLQKT-UHFFFAOYSA-N	91610
BRD-K62277907	GMBQZIIUCVWOCD-WWASVFFGSA-N	92095
BRD-K70592483	JFLIEFSWGNOPJJ-JTQLQIEISA-N	92258
BRD-K46654563	IAIDUHCBNLFXEF-MNEFBYGVSA-N	92400
BRD-K99451608	KJHKTHWMRKYKJE-SUGCFTRWSA-N	92727
BRD-K67174965	PWKSKIMOESPYIA-SCSAIBSYSA-N	94364
BRD-K89561498	FJHBVJOVLFPMQE-QFIPXVFZSA-N	104842
BRD-K13296708	JZCPYUJPEARBJL-UHFFFAOYSA-N	104850
BRD-K74763371	GJPICJJJRGTNOD-UHFFFAOYSA-N	104865
BRD-A96456596	LMQBMWHHGVZWMR-UHFFFAOYSA-N	105007
BRD-A16296925	AYDXAULLCROVIT-UHFFFAOYSA-N	107641
BRD-K97440753	DEQITUUQPICUMR-HJPBWRTMSA-N	107715
BRD-A08187463	ODUOJXZPIYUATO-UHFFFAOYSA-N	107751
BRD-K08859203	NNRFRJQMBSBXGO-CIUDSAMLSA-N	107775
BRD-K92731339	IPVQLZZIHOAWMC-QXKUPLGCSA-N	107807
BRD-K96936751	LWUDDYHYYNNIQI-ZDUSSCGKSA-N	107926
BRD-K00662280	GUOQUXNJZHGPQF-UHFFFAOYSA-N	107950
BRD-K83508485	BFNKQTIJVFGCKQ-PDJGWCFMSA-N	107967
BRD-K88025533	KKGQTZUTZRNORY-UHFFFAOYSA-N	107970
BRD-A15435692	ZXUYYZPJUGQHLQ-UHFFFAOYSA-N	108046
BRD-K97688263	KXDROGADUISDGY-UHFFFAOYSA-N	108107
BRD-K55748775	PYKJFEPAUKAXNN-UHFFFAOYSA-N	108137
BRD-K36627727	MUTNCGKQJGXKEM-UHFFFAOYSA-N	108143
BRD-K13926615	SECKRCOLJRRGGV-UHFFFAOYSA-N	110634
BRD-K93645900	WOXKDUGGOYFFRN-IIBYNOLFSA-N	110635
BRD-A22642447	BMPDWHIDQYTSHX-UHFFFAOYSA-N	114709
BRD-K93869735	LQZAIAZUDWIVPM-SRVKXCTJSA-N	114750
BRD-K34328244	FURUXTVZLHCCNA-AWEZNQCLSA-N	114829
BRD-K47539947	IPBCWPPBAWQYOO-UHFFFAOYSA-N	114924
BRD-K71164191	CZRCFAOMWRAFIC-UHFFFAOYSA-N	115175
BRD-A07704283	XDBMBHVYXPBOPL-UHFFFAOYSA-N	115193
BRD-K68392338	VMDUABMKBUKKPG-UHFFFAOYSA-N	115210
BRD-K21396683	OCSMOTCMPXTDND-OUAUKWLOSA-N	119031
BRD-K34022604	WDDPHFBMKLOVOX-AYQXTPAHSA-N	119182
BRD-A31095847	WRNXUQJJCIZICJ-UHFFFAOYSA-N	119369
BRD-K88807631	OSFCMRGOZNQUSW-UHFFFAOYSA-N	119373
BRD-K06388322	FASDKYOPVNHBLU-ZETCQYMHSA-N	119570
BRD-K12994359	LNPDTQAFDNKSHK-UHFFFAOYSA-N	119607
BRD-K60240222	LCQLHJZYVOQKHU-VKHMYHEASA-N	121396
BRD-K28971625	RVMBDLSFFNKKLG-SFHVURJKSA-N	121877
BRD-K45117373	IWTCFIIOUXJOOV-OLZOCXBDSA-N	121878
BRD-K52959329	WPGGHFDDFPHPOB-BBWFWOEESA-N	121891
BRD-K89917372	PCOBBVZJEWWZFR-UHFFFAOYSA-N	121892
BRD-K33882852	ALBKMJDFBZVHAK-UHFFFAOYSA-N	121926
BRD-K97643133	YXBQLONCIPUQKO-UJPOAAIJSA-N	121928
BRD-K89402695	JLPYLHLUHJOPNL-UHFFFAOYSA-N	122070
BRD-K35629949	ILNRQFBVVQUOLP-UHFFFAOYSA-N	122077
BRD-K88544581	WAFNZAURAWBNDZ-UHFFFAOYSA-N	122327
BRD-K37355418	BNFRJXLZYUTIII-UHFFFAOYSA-N	122335
BRD-K34469523	NDAUXUAQIAJITI-LBPRGKRZSA-N	123600
BRD-A90547603	CZKPOZZJODAYPZ-UHFFFAOYSA-N	123610
BRD-K48195801	SFOVDSLXFUGAIV-UHFFFAOYSA-N	123618
BRD-K54770957	MNJVRJDLRVPLFE-UHFFFAOYSA-N	123619
BRD-K64052750	XGALLCVXEZPNRQ-UHFFFAOYSA-N	123631
BRD-K31135544	HUJXGQILHAUCCV-MOROJQBDSA-N	123683
BRD-K36269323	YDGMGEXADBMOMJ-LURJTMIESA-N	123831
BRD-K08586861	LDXDSHIEDAPSSA-OAHLLOKOSA-N	123879
BRD-K27938825	XGOYIMQSIKSOBS-UHFFFAOYSA-N	123964
BRD-K15426076	ANMATWQYLIFGOK-UHFFFAOYSA-N	124246
BRD-K61693562	WNBSDCKJFDZMHT-UHFFFAOYSA-N	124704
BRD-A98845662	KYYIDSXMWOZKMP-UHFFFAOYSA-N	125017
BRD-K25943794	XVGOZDAJGBALKS-UHFFFAOYSA-N	125564
BRD-K84798689	UJCACMLMPLLRGW-UHFFFAOYSA-N	125782
BRD-K34313798	ZXFRFPSZAKNPQQ-YTWAJWBKSA-N	127894
BRD-K59875992	WKLGNFJHVJIZPK-UHFFFAOYSA-N	128268
BRD-K62562723	LMPZHLXYBWGGNT-UHFFFAOYSA-N	128355
BRD-K19284129	OBSYBRPAKCASQB-AGQYDFLVSA-N	128563
BRD-K07954936	WWVANQJRLPIHNS-ZKWXMUAHSA-N	128878
BRD-K88358234	WJJYZXPHLSLMGE-UHFFFAOYSA-N	128919
BRD-K74339692	DRHKJLXJIQTDTD-OAHLLOKOSA-N	129211
BRD-K20079257	POGQSBRIGCQNEG-UHFFFAOYSA-N	129228
BRD-K78485176	UQGKUQLKSCSZGY-UHFFFAOYSA-N	130881
BRD-K67789209	HPFLVTSWRFCPCV-UHFFFAOYSA-N	130918
BRD-K92613113	NEMGRZFTLSKBAP-LBPRGKRZSA-N	131682
BRD-K09397065	WPVVMKYQOMJPIN-UHFFFAOYSA-N	131747
BRD-K28470988	JKOCAAWWDVHWKB-UHFFFAOYSA-N	132449
BRD-K51662849	NITYDPDXAAFEIT-DYVFJYSZSA-N	132519
BRD-K59506194	NTNWOCRCBQPEKQ-YFKPBYRVSA-N	132862
BRD-K62762455	ARBYGDBJECGMGA-UHFFFAOYSA-N	132981
BRD-K98004573	WUZYKBABMWJHDL-UHFFFAOYSA-N	133017
BRD-A10903566	UXABARREKCJULM-UHFFFAOYSA-N	133621
BRD-K48367671	BQSJTQLCZDPROO-UHFFFAOYSA-N	134018
BRD-A68304895	WQSACWZKKZPCHN-UHFFFAOYSA-N	134772
BRD-K11071038	ALCSGJCIESECFD-UHFFFAOYSA-N	134778
BRD-A12994259	UVSMNLNDYGZFPF-UHFFFAOYSA-N	134780
BRD-K22969690	WIIZWVCIJKGZOK-DTWKUNHWSA-N	146033
BRD-K70301876	WSEQXVZVJXJVFP-FQEVSTJZSA-N	146570
BRD-A74914197	OGSBUKJUDHAQEA-WMCAAGNKSA-N	148121
BRD-K24771047	ANDGGVOPIJEHOF-UHFFFAOYSA-N	148184
BRD-K41599323	DHMTURDWPRKSOA-RUZDIDTESA-N	148195
BRD-K09471561	GSDSWSVVBLHKDQ-JTQLQIEISA-N	149096
BRD-K04112579	QEFAQIPZVLVERP-UHFFFAOYSA-N	151075
BRD-K11073688	DJKNRCWSXSZACF-UHFFFAOYSA-N	151118
BRD-K38473998	CFBUZOUXXHZCFB-UHFFFAOYSA-N	151170
BRD-K37385792	IKENVDNFQMCRTR-UHFFFAOYSA-N	151171
BRD-K21670884	IWXNYAIICFKCTM-UHFFFAOYSA-N	151172
BRD-K66615216	FABPRXSRWADJSP-MEDUHNTESA-N	152946
BRD-K09372874	JBPUGFODGPKTDW-SFHVURJKSA-N	153241
BRD-K08206212	QDGZDCVAUDNJFG-FXQIFTODSA-N	153941
BRD-K24723746	FBOUYBDGKBSUES-VXKWHMMOSA-N	154059
BRD-K90195324	UCJGJABZCDBEDK-UHFFFAOYSA-N	154257
BRD-K47642186	RRRUXBQSQLKHEL-UHFFFAOYSA-N	154575
BRD-K09711437	BHLXTPHDSZUFHR-UHFFFAOYSA-N	155815
BRD-K59197931	CMWTZPSULFXXJA-VIFPVBQESA-N	156391
BRD-K50168500	OMZCMEYTWSXEPZ-UHFFFAOYSA-N	156414
BRD-K74065929	MVCOAUNKQVWQHZ-UHFFFAOYSA-N	156422
BRD-K15976406	IQFYYKKMVGJFEH-CSMHCCOUSA-N	159269
BRD-K62965247	PLHJCIYEEKOWNM-HHHXNRCGSA-N	159324
BRD-K16295392	MOTJMGVDPWRKOC-QPVYNBJUSA-N	159594
BRD-K76210423	BXNMTOQRYBFHNZ-UHFFFAOYSA-N	159603
BRD-A52660433	AUXCHYJDVJZEPG-UHFFFAOYSA-N	160020
BRD-K07691486	BTIHMVBBUGXLCJ-OAHLLOKOSA-N	160355
BRD-K53097745	VLEUZFDZJKSGMX-UHFFFAOYSA-N	160517
BRD-K41160163	DWPQODZAOSWNHB-UHFFFAOYSA-N	162834
BRD-K95260951	VSWBSWWIRNCQIJ-HUUCEWRRSA-N	163091
BRD-K68103045	XRUUVUYJUULCBQ-UHFFFAOYSA-N	163844
BRD-K98624455	YWGDOWXRIALTES-NRFANRHFSA-N	164522
BRD-K33852358	GVTLDPJNRVMCAL-UHFFFAOYSA-N	166553
BRD-K67901620	PTQXTEKSNBVPQJ-UHFFFAOYSA-N	166558
BRD-K66989831	ADFWQBGTDJIESE-UHFFFAOYSA-N	167551
BRD-K30421593	BLJRIMJGRPQVNF-SNVBAGLBSA-N	168613
BRD-A86216746	JQSHBVHOMNKWFT-UHFFFAOYSA-N	170361
BRD-A37704979	CDMGBJANTYXAIV-UHFFFAOYSA-N	176155
BRD-K59184148	JCSGFHVFHSKIJH-UHFFFAOYSA-N	176158
BRD-K79404599	AXRCEOKUDYDWLF-UHFFFAOYSA-N	176167
BRD-K70401845	AAKJLRGGTJKAMG-UHFFFAOYSA-N	176870
BRD-K57252450	AMLYAMJWYAIXIA-VWNVYAMZSA-N	176873
BRD-K09426783	ROWSTIYZUWEOMM-UHFFFAOYSA-N	177285
BRD-K54936858	ZSDCIRYNTCVTMF-GIGWZHCTSA-N	177992
BRD-K44771174	UMUPQWIGCOZEOY-JOCHJYFZSA-N	178024
BRD-A65248799	IZLRMTJLQCLMKF-UHFFFAOYSA-N	187079
BRD-K04956647	KOHIRBRYDXPAMZ-YHBROIRLSA-N	189562
BRD-K74717603	PYGWGZALEOIKDF-UHFFFAOYSA-N	193962
BRD-A29322418	PBKZPPIHUVSDNM-GMTJQTPWSA-N	195915
BRD-K90825648	ZZZQXCUPAJFVBN-UHFFFAOYSA-N	196968
BRD-K31092604	SOHCKWZVTCTQBG-UHFFFAOYSA-N	197706
BRD-K67680372	CMHQDSBIBSKHFP-UHFFFAOYSA-N	198693
BRD-K61036791	CSHZYWUPJWVTMQ-UHFFFAOYSA-N	205912
BRD-K05524748	ZQTNQVWKHCQYLQ-UHFFFAOYSA-N	208898
BRD-K15507868	CXGTZJYQWSUFET-IBGZPJMESA-N	208901
BRD-K28761891	YLXDSYKOBKBWJQ-LBPRGKRZSA-N	208902
BRD-K19687926	BCFGMOOMADDAQU-UHFFFAOYSA-N	208908
BRD-K67525671	WZMQMKNCWDCCMT-UHFFFAOYSA-N	208953
BRD-K57041787	KSGXQBZTULBEEQ-UHFFFAOYSA-N	213023
BRD-K84986517	CJBJHOAVZSMMDJ-HEXNFIEUSA-N	213039
BRD-A14941520	KLWUUPVJTLHYIM-UHFFFAOYSA-N	213040
BRD-K51143828	PQXKDMSYBGKCJA-CVTJIBDQSA-N	213046
BRD-K23672206	PSPGQHXMUKWNDI-UHFFFAOYSA-N	214346
BRD-K12885236	ILAYIAGXTHKHNT-UHFFFAOYSA-N	214347
BRD-A82035391	GYHCTFXIZSNGJT-UHFFFAOYSA-N	216237
BRD-K23984367	MLDQJTXFUGDVEO-UHFFFAOYSA-N	216239
BRD-K96029467	LYLFQLCLUXOFOL-UHFFFAOYSA-N	216305
BRD-A17883755	GOTYRUGSSMKFNF-UHFFFAOYSA-N	216326
BRD-K21295289	SCTZUZTYRMOMKT-UHFFFAOYSA-N	216327
BRD-A12230535	BDUHCSBCVGXTJM-UHFFFAOYSA-N	216345
BRD-K68232650	VPPJLAIAVCUEMN-GFCCVEGCSA-N	219078
BRD-A56592690	BPBPYQWMFCTCNG-UHFFFAOYSA-N	219104
BRD-K43164539	BHQCQFFYRZLCQQ-OELDTZBJSA-N	221493
BRD-K41170226	KXGVEGMKQFWNSR-LLQZFEROSA-N	222528
BRD-K00077635	ADFOJJHRTBFFOF-RBRWEJTLSA-N	259329
BRD-K88378636	DBRXOUCRJQVYJQ-CKNDUULBSA-N	265237
BRD-K76674262	HYFHYPWGAURHIV-JFIAXGOJSA-N	285033
BRD-K99383816	WFWLQNSHRPWKFK-ZCFIWIBFSA-N	288216
BRD-K82135108	BKJIXTWSNXCKJH-UHFFFAOYSA-N	300471
BRD-A18705706	RPQZTTQVRYEKCR-UHFFFAOYSA-N	328839
BRD-K19939891	RSAQARAFWMUYLL-UHFFFAOYSA-N	336423
BRD-K88510285	GXJABQQUPOEUTA-RDJZCZTQSA-N	387447
BRD-K51485625	NCDNCNXCDXHOMX-XGKFQTDJSA-N	392622
BRD-K08832567	FTVWIRXFELQLPI-ZDUSSCGKSA-N	439246
BRD-A72390365	SUHOQUVVVLNYQR-MRVPVSSYSA-O	439285
BRD-K08037784	BJRNKVDFDLYUGJ-RMPHRYRLSA-N	440936
BRD-K48461310	YMDXZJFXQJVXBF-GBXIJSLDSA-N	441029
BRD-K59632282	LOUPRKONTZGTKE-LHHVKLHASA-N	441074
BRD-A28746609	RCINICONZNJXQF-VAZQATRQSA-N	441276
BRD-K66876909	TYZROVQLWOKYKF-ZDUSSCGKSA-N	441401
BRD-K13819402	WUFQLZTXIWKION-UHFFFAOYSA-N	442894
BRD-K19761926	JUKPWJGBANNWMW-VWBFHTRKSA-N	443872
BRD-K02314383	OBMLHUPNRURLOK-XGRAFVIBSA-N	443935
BRD-K51677086	NSYZCCDSJNWWJL-YXOIYICCSA-N	443953
BRD-K53318339	DDNCQMVWWZOMLN-IRLDBZIGSA-N	443955
BRD-K19388745	RSOZZQTUMVBTMR-XGUNBQNXSA-N	444029
BRD-K95773607	HXGBXQDTNZMWGS-RUZDIDTESA-N	444031
BRD-K62310379	WMWTYOKRWGGJOA-CENSZEJFSA-N	444036
BRD-K80738081	LUKBXSAWLPMMSZ-OWOJBTEDSA-N	445154
BRD-K69608737	QJJXYPPXXYFBGM-LFZNUXCKSA-N	445643
BRD-K82941592	BPRHUIZQVSMCRT-VEUZHWNKSA-N	446157
BRD-K63750851	HPNSFSBZBAHARI-RUDMXATFSA-N	446541
BRD-K67860401	YAEMHJKFIIIULI-UHFFFAOYSA-N	448014
BRD-K67068943	NTCCRGGIJNDEAB-IRXDYDNUSA-N	448281
BRD-K45330754	RGLYKWWBQGJZGM-ISLYRVAYSA-N	448537
BRD-K03194791	MNDBXUUTURYVHR-UHFFFAOYSA-N	449193
BRD-K79254416	XAUDJQYHKZQPEU-KVQBGUIXSA-N	451668
BRD-K72951360	ZOCKGBMQLCSHFP-KQRAQHLDSA-N	454216
BRD-K96671969	ZLHZLMOSPGACSZ-NSHDSACASA-N	456199
BRD-K16898998	YJEJKUQEXFSVCJ-WRFMNRASSA-N	457928
BRD-K85140930	NOFOAYPPHIUXJR-APNQCZIXSA-N	457964
BRD-K60230970	TZYWCYJVHRLUCT-VABKMULXSA-N	462382
BRD-K59524082	KJFBVJALEQWJBS-XUXIUFHCSA-N	471161
BRD-A04352665	GSNHKUDZZFZSJB-ILVMPNSOSA-N	483407
BRD-K25204779	IVZKZONQVYTCKC-UHFFFAOYSA-N	491941
BRD-K04264130	ZCGNOVWYSGBHAU-UHFFFAOYSA-N	492405
BRD-K91825936	XQYASZNUFDVMFH-CQSZACIVSA-N	512282
BRD-K18157228	IDYKCXHJJGMAEV-RRKCRQDMSA-N	515328
BRD-K92960067	SFSSAKVWCKFRHE-UHFFFAOYSA-N	568763
BRD-K50133271	YEZNLOUZAIOMLT-UHFFFAOYSA-N	610479
BRD-K31111078	LDCRTTXIJACKKU-ONEGZZNKSA-N	637568
BRD-K89704198	RXPRRQLKFXBCSJ-HLAWJBBLSA-N	637570
BRD-K02501528	MNTIJYGEITVWHU-SNVBAGLBSA-N	637863
BRD-K79090631	IYNDTACKOAXKBJ-UHFFFAOYSA-N	644215
BRD-K81528515	HHZIURLSWUIHRB-UHFFFAOYSA-N	644241
BRD-K23875128	LLJRXVHJOJRCSM-UHFFFAOYSA-N	644354
BRD-K48168960	KNAHARQHSZJURB-UHFFFAOYSA-N	657298
BRD-K59058766	WSPOMRSOLSGNFJ-VGOFMYFVSA-N	667466
BRD-K37694030	ODQWQRRAPPTVAG-BOPFTXTBSA-N	667468
BRD-K91601245	GLVAUDGFNGKCSF-UHFFFAOYSA-N	667490
BRD-K85679373	FKENQMMABCRJMK-PHDIDXHHSA-N	667504
BRD-K51033547	TVYLLZQTGLZFBW-GOEBONIOSA-N	667511
BRD-K89391146	HPTXLHAHLXOAKV-INIZCTEOSA-N	702558
BRD-K76964878	FUZYTVDVLBBXDL-VIFPVBQESA-N	707029
BRD-K30632436	YDXZSNHARVUYNM-UHFFFAOYSA-N	729859
BRD-K76401790	WQGDQGAFSDMBLA-UHFFFAOYSA-N	766949
BRD-K97309399	GFBKORZTTCHDGY-UFWORHAWSA-N	941650
BRD-K07572174	VFLDPWHFBUODDF-FCXRPNKRSA-N	969516
BRD-K12423485	DDUHZTYCFQRHIY-CQLKUDPESA-N	978395
BRD-K73815512	HEQDZPHDVAOBLN-UHFFFAOYSA-N	1150897
BRD-K68548958	HEKJYZZSCQBJGB-XDHOZWIPSA-N	1285940
BRD-K54416256	PMRYVIKBURPHAH-UHFFFAOYSA-N	1349907
BRD-K02079473	BAINIUMDFURPJM-UHFFFAOYSA-N	1385580
BRD-K45168550	GJUFPAZNBPFNRI-UHFFFAOYSA-N	1520267
BRD-K07220430	DERZBLKQOCDDDZ-JLHYYAGUSA-N	1547484
BRD-K50590187	YKPUWZUDDOIDPM-SOFGYWHQSA-N	1548943
BRD-K29950728	GKIRPKYJQBWNGO-QPLCGJKRSA-N	1548955
BRD-K27184429	ZKLPARSLTMPFCP-OAQYLSRUSA-N	1549000
BRD-K68132782	DOMXUEMWDBAQBQ-WEVVVXLNSA-N	1549008
BRD-K95901403	MQMKRQLTIWPEDM-UHFFFAOYSA-N	1893730
BRD-K32536677	SVENPFFEMUOOGK-SDNWHVSQSA-N	2130404
BRD-K49350383	WYWHKKSPHMUBEB-UHFFFAOYSA-N	2723601
BRD-K75649340	OTDJAMXESTUWLO-UUOKFMHZSA-N	2724387
BRD-K93754473	NKANXQFJJICGDU-QPLCGJKRSA-N	2733526
BRD-A32172948	JHFOAISYWJRTIM-UHFFFAOYSA-N	2772126
BRD-A87983072	QJERBBQXOMUURJ-UHFFFAOYSA-N	2787526
BRD-K53328210	ZJZWZIXSGNFWQQ-UHFFFAOYSA-N	2946601
BRD-K70505054	VMXUWOKSQNHOCA-UKTHLTGXSA-N	3001055
BRD-A06935312	IECPWNUMDGFDKC-FRVBXGIOSA-N	3001077
BRD-K12539416	CKHJPWQVLKHBIH-GPAWKIAZSA-N	3002120
BRD-K71058253	YTAOBBFIOAEMLL-REQDGWNSSA-N	3003141
BRD-K51350053	XFCLJVABOIYOMF-QPLCGJKRSA-N	3005573
BRD-K84748119	CNPVJJQCETWNEU-CYFREDJKSA-N	3009355
BRD-K84466663	IXOXBSCIXZEQEQ-UHTZMRCNSA-N	3011155
BRD-K27955832	JUJPKFNFCWJBCX-UHFFFAOYSA-N	3025944
BRD-K43389698	OUSFTKFNBAZUKL-UHFFFAOYSA-N	3025986
BRD-K00610438	SMYALUSCZJXWHG-UHFFFAOYSA-N	3033677
BRD-K04111260	WAOQONBSWFLFPE-VIFPVBQESA-N	3033769
BRD-K03095347	WHXMKTBCFHIYNQ-SECBINFHSA-N	3033825
BRD-K63343048	AHLBNYSZXLDEJQ-FWEHEUNISA-N	3034010
BRD-K54006094	BPZSYCZIITTYBL-ORAYPTAESA-N	3034756
BRD-K70557564	IHOVFYSQUDPMCN-DBEBIPAYSA-N	3036703
BRD-K89162000	UXXQOJXBIDBUAC-UHFFFAOYSA-N	3038522
BRD-K91900765	VEPKQEUBKLEPRA-UHFFFAOYSA-N	3038525
BRD-K58114536	RUOKEQAAGRXIBM-GFCCVEGCSA-N	3052776
BRD-K49328571	ZBNZXTGUTAYRHI-UHFFFAOYSA-N	3062316
BRD-K22097830	ODLDHXPJRGNTPC-UHFFFAOYSA-N	3081027
BRD-K77625799	UHTHHESEBZOYNR-UHFFFAOYSA-N	3081361
BRD-A68009927	STQGQHZAVUOBTE-JYZNYWJRSA-N	3085107
BRD-A24228527	GSDSWSVVBLHKDQ-UHFFFAOYSA-N	3288597
BRD-K53508936	ROSNVSQTEGHUKU-UHFFFAOYSA-N	3342298
BRD-K19438463	RPXVIAFEQBNEAX-UHFFFAOYSA-N	3721046
BRD-K18678457	JABSKGQQWUDVRU-UHFFFAOYSA-O	3938007
BRD-K04804440	MYSWGUAQZAJSOK-UHFFFAOYSA-N	4011971
BRD-K19416115	MFFMDFFZMYYVKS-SECBINFHSA-N	4369359
BRD-K99604664	PYVFWTPEBMRKSR-UHFFFAOYSA-N	4369524
BRD-K10852020	MIQPIUSUKVNLNT-UHFFFAOYSA-N	4659569
BRD-A74980173	XUBOMFCQGDBHNK-UHFFFAOYSA-N	4872633
BRD-A93964801	QGPKADBNRMWEQR-UHFFFAOYSA-N	4921596
BRD-K16037980	VCPMZDWBEWTGNW-UHFFFAOYSA-N	4988454
BRD-K45152786	JARCFMKMOFFIGZ-UHFFFAOYSA-N	4990817
BRD-K37714784	FRPJGTNLZNXQEX-UHFFFAOYSA-N	5025739
BRD-K74305673	CHILCFMQWMQVAL-UHFFFAOYSA-N	5081913
BRD-A73908300	FUZYTVDVLBBXDL-UHFFFAOYSA-N	5113032
BRD-K82603084	KCXVZYZYPLLWCC-UHFFFAOYSA-N	5232305
BRD-K92123432	AIFCFBUSLAEIBR-UHFFFAOYSA-N	5271805
BRD-K54472332	JUZYLCPPVHEVSV-LJQANCHMSA-N	5277135
BRD-K25311561	XRKYMMUGXMWDAO-UHFFFAOYSA-N	5278396
BRD-K97399794	REFJWTPEDVJJIY-UHFFFAOYSA-N	5280343
BRD-K81672972	PXGPLTODNUVGFL-YNNPMVKQSA-N	5280363
BRD-K05236810	IQPNAANSBPBGFQ-UHFFFAOYSA-N	5280445
BRD-K46424862	HSHNITRMYYLLCV-UHFFFAOYSA-N	5280567
BRD-K06692906	YRRAGUMVDQQZIY-UHFFFAOYSA-N	5280647
BRD-A69815203	PMATZTZNYRCHOR-IMVLJIQESA-N	5280754
BRD-K43797669	TZBJGXHYKVUXJN-UHFFFAOYSA-N	5280961
BRD-K35520305	FDKXTQMXEQVLRF-ZHACJKMWSA-N	5281007
BRD-K29673530	BTXNYTINYBABQR-UHFFFAOYSA-N	5281051
BRD-K92428153	RTGDFNSFWBGLEC-SYZQJQIISA-N	5281078
BRD-K60585088	BPKAHTKRCLCHEA-UBFJEZKGSA-N	5281104
BRD-K22861715	RTIXKCRFFJGDFG-UHFFFAOYSA-N	5281607
BRD-K94436377	GZSOSUNBTXMUFQ-YFAPSIMESA-N	5281613
BRD-K03816923	DEZFNHCVIZBHBI-ZHACJKMWSA-N	5281847
BRD-K30466858	AFSDNFLWKVMVRB-UHFFFAOYSA-N	5281855
BRD-K42352790	LGEQQWMQCRIYKG-DOFZRALJSA-N	5281969
BRD-A67516570	KMZQAVXSMUKBPD-DJWKRKHSSA-N	5282136
BRD-K01039503	GFWRVVCDTLRWPK-KPKJPENVSA-N	5282219
BRD-K23976833	MKPLKVHSHYCHOC-AHTXBMBWSA-N	5282226
BRD-K17849083	NZHGWWWHIYHZNX-CSKARUKUSA-N	5282230
BRD-K53061490	SHZKQBHERIJWAO-AATRIKPKSA-N	5282440
BRD-K75958547	VGYFMXBACGZSIL-MCBHFWOFSA-N	5282452
BRD-K46839850	RCUDFXMNPQNBDU-VOTSOKGWSA-N	5282459
BRD-K92301463	QAOBBBBDJSWHMU-WMBBNPMCSA-N	5283066
BRD-K73237276	BJYLYJCXYAMOFT-RSFVBTMBSA-N	5283734
BRD-K50163129	PWACSDKDOHSSQD-IUTFFREVSA-N	5284514
BRD-K54759182	PHTUQLWOUWZIMZ-GZTJUZNOSA-N	5284550
BRD-K49404994	HPHUVLMMVZITSG-LURJTMIESA-N	5284583
BRD-K29653726	KJADKKWYZYXHBB-XBWDGYHZSA-N	5284627
BRD-K87909389	BIIVYFLTOXDAOV-YVEFUNNKSA-N	5287969
BRD-K28456624	LVLLALCJVJNGQQ-SEODYNFXSA-N	5288149
BRD-K77561571	UBVZQGOVTLIHLH-UHFFFAOYSA-N	5288320
BRD-K11528507	QTQAWLPCGQOSGP-KSRBKZBZSA-N	5288382
BRD-K49685476	FOIVPCKZDPCJJY-JQIJEIRASA-N	5289501
BRD-K63736853	DJQOOSBJCLSSEY-UHFFFAOYSA-N	5310993
BRD-K99504665	BLCLNMBMMGCOAS-URPVMXJPSA-N	5311128
BRD-K43586850	GKQPCPXONLDCMU-CCEZHUSRSA-N	5311217
BRD-K10961822	GGXICVAJURFBLW-CEYXHVGTSA-N	5311221
BRD-K66404838	NETZHAKZCGBWSS-CEDHKZHLSA-N	5311304
BRD-K44353683	OELFLUMRDSZNSF-BRWVUGGUSA-N	5311309
BRD-K17705806	VTGBZWHPJFMTKS-UHFFFAOYSA-N	5311340
BRD-K34713073	YSTVFDAKLDMYCR-NDEPHWFRSA-N	5311345
BRD-A39996500	WYZWZEOGROVVHK-ZUVMSYQZSA-N	5311380
BRD-K29133151	ZWAVGFSZMACJHA-PMNBYGLBSA-N	5311390
BRD-K31627533	QTTRZHGPGKRAFB-OOKHYKNYSA-N	5311412
BRD-K47095176	BIAVGWDGIJKWRM-FQEVSTJZSA-N	5311424
BRD-K97056771	WEVYNIUIFUYDGI-UHFFFAOYSA-N	5311510
BRD-K36324071	CPISLWFLHGUZHF-UHFFFAOYSA-N	5312111
BRD-K93480852	LLLQTDSSHZREGW-AATRIKPKSA-N	5312122
BRD-K82467063	LOCQRDBFWSXQQI-UHFFFAOYSA-N	5312149
BRD-A18917088	VOXZDWNPVJITMN-PAOLREHBSA-N	5317221
BRD-A18620900	PROQIPRRNZUXQM-YDGSGPMOSA-N	5317223
BRD-K78303961	DXYUAIFZCFRPTH-UHFFFAOYSA-N	5317750
BRD-K17894950	CRDNMYFJWFXOCH-YPKPFQOOSA-N	5318433
BRD-A75172220	JYGXADMDTFJGBT-YDAVOWJHSA-N	5320346
BRD-A67479912	RJKFOVLPORLFTN-OYEBDCLDSA-N	5320716
BRD-K53517854	CJOFXWAVKWHTFT-XSFVSMFZSA-N	5324346
BRD-K17026858	INAAIJLSXJJHOZ-UHFFFAOYSA-N	5326397
BRD-K01192156	DXVJRTIPBNBLLB-BJMVGYQFSA-N	5328804
BRD-K99964838	UBPYILGKFZZVDX-UHFFFAOYSA-N	5328940
BRD-K63504947	WUWDLXZGHZSWQZ-WQLSENKSSA-N	5329098
BRD-K55966568	NHFDRBXTEDBWCZ-ZROIWOOFSA-N	5329099
BRD-K42828737	WINHZLLDWRZWRT-ATVHPVEESA-N	5329102
BRD-K60623809	XPLJEFSRINKZLC-ATVHPVEESA-N	5329103
BRD-K51313569	AHJRHEGDXFFMBM-UHFFFAOYSA-N	5330286
BRD-K61195623	HVXBOLULGPECHP-WAYWQWQTSA-N	5351344
BRD-K61397605	OHRURASPPZQGQM-GCCNXGTGSA-N	5352062
BRD-K00673382	XUFQPHANEAPEMJ-UHFFFAOYSA-N	5353622
BRD-K56800335	WDZVGELJXXEGPV-PQMHYQBVSA-N	5353646
BRD-K56104152	QRJJEGAJXVEBNE-HKOYGPOVSA-N	5353853
BRD-K33211335	MKXZASYAUGDDCJ-NJAFHUGGSA-N	5360696
BRD-K42417338	IFKLAQQSCNILHL-QHAWAJNXSA-N	5361092
BRD-K67966701	RLAWWYSOJDYHDC-BZSNNMDCSA-N	5362119
BRD-K89348303	HDACQVRGBOVJII-JBDAPHQKSA-N	5362129
BRD-K33226500	CBVCZFGXHXORBI-PXQQMZJSSA-N	5362440
BRD-A79768653	QFJCIRLUMZQUOT-XWBLMERNSA-N	5374464
BRD-K10670311	NCEXYHBECQHGNR-QZQOTICOSA-N	5384001
BRD-A07815743	HKEAFJYKMMKDOR-UHFFFAOYSA-N	5385074
BRD-K98453471	WUILNKCFCLNXOK-CFBAGHHKSA-N	5469318
BRD-K14529030	QNOCRUSVMMAKSC-CCEZHUSRSA-N	5479433
BRD-K46970505	QDUIJCOKQCCXQY-WHJQOFBOSA-O	5491955
BRD-K30020243	UXOWGYHJODZGMF-QORCZRPOSA-N	5493444
BRD-K59369769	GCIKSSRWRFVXBI-UHFFFAOYSA-N	5494449
BRD-K80082640	PFGVNLZDWRZPJW-OPAMFIHVSA-N	5496659
BRD-K36270037	XHCADAYNFIFUHF-JSFFLRCESA-N	5498067
BRD-K62734952	UVJYAKBJSGRTHA-CUZKYEQNSA-N	5574924
BRD-A72309220	WZHJKEUHNJHDLS-STDCAVTESA-N	5701997
BRD-A55393291	MUMGGOZAMZWBJJ-PPORCNLBSA-N	5701998
BRD-A48237631	NWIBSHFKIJFRCO-CPKMXBGFSA-N	5702003
BRD-A30051119	LKCWBDHBTVXHDL-CJMFXXNZSA-N	5702007
BRD-A80151636	OZVBMTJYIDMWIL-NXIPCUEUSA-N	5702015
BRD-A92537424	POZRVZJJTULAOH-GSQPBCFPSA-N	5702031
BRD-A93424738	AKUJBENLRBOFTD-HIBZCRSPSA-N	5702036
BRD-A94756469	LTMHDMANZUZIPE-QVYPYPLASA-N	5702042
BRD-A13133631	FAOZLTXFLGPHNG-KXWDGVDDSA-N	5702058
BRD-A29731977	DOMWKUIIPQCAJU-JKPPDDDBSA-N	5702072
BRD-A38350138	XMAYWYJOQHXEEK-NASUQTAISA-N	5702077
BRD-A61221616	PSGAAPLEWMOORI-GDXVCIIOSA-N	5702080
BRD-A20126139	GZENKSODFLBBHQ-IENIWFQZSA-N	5702081
BRD-A53176877	VHRSUDSXCMQTMA-IETLARDKSA-N	5702085
BRD-A39415247	VIKNJXKGJWUCNN-FOEMKWDFSA-N	5702093
BRD-A09349126	IMONTRJLAWHYGT-FJMAIUEKSA-N	5702094
BRD-A62525898	XOFYZVNMUHMLCC-BDQMTFAOSA-N	5702108
BRD-A62035778	STECJAGHUSJQJN-WLQVYHSDSA-N	5702114
BRD-A37780065	GFNANZIMVAIWHM-MGVPRKGPSA-N	5702125
BRD-A49765801	POPFMWWJOGLOIF-KYSSJFEUSA-N	5702172
BRD-A15931911	CJGYSWNGNKCJSB-ZBSNKJFMSA-N	5702210
BRD-A88138582	MUQNGPZZQDCDFT-RLDTZFIDSA-N	5702233
BRD-A36010170	ILKJAFIWWBXGDU-ZYDCGBIBSA-N	5702266
BRD-A26095496	CBGUOGMQLZIXBE-BHPVMOEKSA-N	5702274
BRD-K07859598	LMXYVLFTZRPNRV-KMKOMSMNSA-N	5924208
BRD-K11973162	QQHMKNYGKVVGCZ-UHFFFAOYSA-N	6323266
BRD-A95032015	MCGSCOLBFJQGHM-HNHGDDPOSA-N	6328608
BRD-A10012892	KXNPVXPOPUZYGB-YZYLHUITSA-N	6335411
BRD-K08924299	CPZBLNMUGSZIPR-NVXWUHKLSA-N	6337614
BRD-A19037878	RTKIYFITIVXBLE-WKWSCTOISA-N	6376322
BRD-K09132007	DPDZHVCKYBCJHW-UHFFFAOYSA-N	6419753
BRD-K45875383	NBMBIEOUVBHEBM-UHFFFAOYSA-N	6433109
BRD-K31339321	YPFLFUJKZDAXRA-UHFFFAOYSA-N	6433118
BRD-A50033377	KGFYHTZWPPHNLQ-UHFFFAOYSA-N	6433119
BRD-A96754982	QJJXYPPXXYFBGM-NYOQZLQMSA-N	6436007
BRD-K28731095	GMRQFYUYWCNGIN-WEARQXOYSA-N	6439628
BRD-A62025033	CBPNZQVSJQDFBE-WEDGMEQVSA-N	6440033
BRD-K13514097	HKVAMNSJSFKALM-GKUWKFKPSA-N	6442177
BRD-K19061412	ZTFBIUXIQYRUNT-MDWZMJQESA-N	6444692
BRD-K56957086	BWDQBBCUWLSASG-MDZDMXLPSA-N	6445533
BRD-K03601870	FABUFPQFXZVHFB-PVYNADRNSA-N	6445540
BRD-K08799216	WVUNYSQLFKLYNI-AATRIKPKSA-N	6445562
BRD-K90948141	CBIAWPMZSFFRGN-UHFFFAOYSA-N	6450813
BRD-K97428065	WAXQNWCZJDTGBU-UHFFFAOYSA-N	6451149
BRD-K06240250	YIBOMRUWOWDFLG-ONEGZZNKSA-N	6451164
BRD-K07798980	NYPIRLYMDJMKGW-VPCXQMTMSA-N	6481236
BRD-K09991945	ZRHRPGSSSVYBRG-UHFFFAOYSA-N	6539732
BRD-A98702003	OBZHEBDUNPOCJG-YQNKGXRGSA-N	6602447
BRD-K71075609	IAVUPMFITXYVAF-POYBYMJQSA-N	6604453
BRD-K59433843	WHUIENZXNGAHQI-GKZDNZBASA-N	6604763
BRD-K53979406	FDORQEIHOKEJNX-HSZRJFAPSA-N	6604909
BRD-K12932420	MNHXYNNKDDXKNP-UHFFFAOYSA-N	6604918
BRD-A50737080	HLCDNLNLQNYZTK-UHFFFAOYSA-N	6605258
BRD-K03842655	JDUWHZOLEDOQSR-JKPSMKLGSA-N	6610243
BRD-A72711497	BBMULGJBVDDDNI-YFGMYPSKSA-N	6708465
BRD-A51382177	BIDNLKIUORFRQP-AJTMIRJTSA-N	6708482
BRD-A92826379	JYIJIIVLEOETIQ-RFPFOJJUSA-N	6708718
BRD-A55579717	ANJTVLIZGCUXLD-VEDVMXKPSA-N	6708720
BRD-A28787076	UGQMRVRMYYASKQ-VTHZCTBJSA-N	6708742
BRD-A33280134	VJJPUSNTGOMMGY-GEGAHKOSSA-N	6708815
BRD-A64485570	VSQQQLOSPVPRAZ-GFCOJPQKSA-N	6708818
BRD-A97808748	LXMSZDCAJNLERA-SRFJPPJVSA-N	6710654
BRD-A37959677	DNXHEGUUPJUMQT-GUZDXLFXSA-N	6710658
BRD-A15297126	WJOHZNCJWYWUJD-UUTDCOIBSA-N	6710662
BRD-A63310107	IBAQFPQHRJAVAV-WMEPKMGJSA-N	6710690
BRD-A76747559	IKGXIBQEEMLURG-KUKMIBIMSA-N	6728944
BRD-K29395450	JFVNFXCESCXMBC-UHFFFAOYSA-N	6852167
BRD-K46133855	OVTCHWSLKGENKP-GHXNOFRVSA-N	6913176
BRD-K81272440	OZOMQRBLCMDCEG-VIZOYTHASA-N	6914273
BRD-K58550667	KPBNHDGDUADAGP-VAWYXSNFSA-N	6914657
BRD-K15766189	RTXOFQZKPXMALH-GHXIOONMSA-N	6915944
BRD-A00376169	FOLRUCXBTYDAQK-SFZUHQLGSA-N	6917960
BRD-K44309363	SVJMLYUFVDMUHP-MGBGTMOVSA-N	6918097
BRD-K35245662	LUKZNWIVRBCLON-GXOBDPJESA-N	6918155
BRD-K42679050	RHFUXPCCELGMFC-UXHICEINSA-N	6918184
BRD-K28217197	PGTVWKLGGCQMBR-FLBATMFCSA-N	6918305
BRD-K58010567	SGEGOXDYSFKCPT-UHFFFAOYSA-N	6918314
BRD-K36970462	XLIIRNOPGJTBJD-ROUUACIJSA-N	6918324
BRD-K05104363	GFMMXOIFOQCCGU-UHFFFAOYSA-N	6918454
BRD-K41185545	OUJTZYPIHDYQMC-LJQANCHMSA-N	6918493
BRD-K70914287	FTFRZXFNZVCRSK-UHFFFAOYSA-N	6918508
BRD-K89208535	QZZUEBNBZAPZLX-QFIPXVFZSA-N	6918554
BRD-K17743125	NCNRHFGMJRPRSK-MDZDMXLPSA-N	6918638
BRD-K93779381	VDJHFHXMUKFKET-WDUFCVPESA-N	6918670
BRD-K55187425	OWBFCJROIKNMGD-BQYQJAHWSA-N	6918736
BRD-K52233191	JRNJNYBQQYBCLE-UHFFFAOYSA-N	6918852
BRD-K11196887	OGJPXUAPXNRGGI-UHFFFAOYSA-N	6919051
BRD-K48578705	CJCSPKMFHVPWAR-JTQLQIEISA-N	6919173
BRD-K93255255	ZADWXFSZEAPBJS-SNVBAGLBSA-N	6920151
BRD-K82234479	SNKZJIOFVMKAOJ-UHFFFAOYSA-N	6991996
BRD-K59574735	VGGGPCQERPFHOB-RDBSUJKOSA-N	6992132
BRD-K83057217	ZWAOHEXOSAUJHY-YQHTUYAKSA-N	7048664
BRD-K73088654	ODKNJVUHOIMIIZ-XVMARJQXSA-N	7083563
BRD-K85833139	FMGSKLZLMKYGDP-NPWKVKMJSA-N	7092995
BRD-K49504902	MMAIBGHDBYQYDI-UHFFFAOYSA-N	7141881
BRD-K51263939	FSYKKLYZXJSNPZ-UHFFFAOYSA-N	7311726
BRD-K84163249	ZGLHBRQAEXKACO-XJRQOBMKSA-N	9547243
BRD-K94176593	VPVLEBIVXZSOMQ-UHFFFAOYSA-N	9549289
BRD-K02965346	FPYJSJDOHRDAMT-KQWNVCNZSA-N	9549297
BRD-A40787240	ZRCVYEYHRGVLOC-HYARGMPZSA-N	9571107
BRD-A12077521	HVFLCNVBZFFHBT-FSJBWODESA-O	9615346
BRD-K87278688	YFGHCGITMMYXAQ-LJQANCHMSA-N	9690109
BRD-A68942014	BSMNRYCSBFHEMQ-UHFFFAOYSA-N	9795276
BRD-K11153516	MDOJTZQKHMAPBK-UHFFFAOYSA-N	9796068
BRD-K77396579	VFFZWMWTUSXDCB-ZDUSSCGKSA-N	9796290
BRD-K18850819	XCGJIFAKUZNNOR-QCKZDCLWSA-N	9803433
BRD-A87435144	DTDZLJHKVNTQGZ-UHFFFAOYSA-N	9805105
BRD-K23190681	ZAJXXUDARPGGOC-UHFFFAOYSA-N	9806229
BRD-K73440166	WPYWMXNXEZFMAK-UHFFFAOYSA-N	9808022
BRD-K84564571	QFCXANHHBCGMAS-UHFFFAOYSA-N	9808844
BRD-K49075727	XZXHXSATPCNXJR-ZIADKAODSA-N	9809715
BRD-K56751279	JTVBXQAYBIJXRP-SNVBAGLBSA-N	9810884
BRD-K78567475	OFDNQWIFNXBECV-VFSYNPLYSA-N	9810929
BRD-K91456750	PYNXFZCZUAOOQC-UTKZUKDTSA-N	9811834
BRD-K13566078	PSPFQEBFYXJZEV-UHFFFAOYSA-N	9813758
BRD-K70912147	MHUUDVZSPFRUSK-RQZCQDPDSA-N	9816959
BRD-K06294530	ARJCBSRIPGJMAD-LLVKDONJSA-N	9818682
BRD-K22749967	KFHYZKCRXNRKRC-MRXNPFEDSA-N	9818903
BRD-K40797222	XPRDUGXOWVXZLL-UHFFFAOYSA-N	9820008
BRD-K17944737	FIHJKUPKCHIPAT-AXFKQHSWSA-N	9821433
BRD-K39974922	WOSKHXYHFSIKNG-UHFFFAOYSA-N	9823820
BRD-K82164249	YVXVTLGIDOACBJ-SFHVURJKSA-N	9824562
BRD-K90382497	JSKUWFIZUALZLX-UHFFFAOYSA-N	9826308
BRD-K49865102	SUDAHWBOROXANE-SECBINFHSA-N	9826528
BRD-K37590257	JFHROPTYMMSOLG-UHFFFAOYSA-N	9827968
BRD-K01174345	VQPFSIRUEPQQPP-MXBOTTGLSA-N	9828911
BRD-K13646352	BMGQWWVMWDBQGC-IIFHNQTCSA-N	9829523
BRD-K51333959	XWAONOGAGZNUSF-UHFFFAOYSA-N	9829526
BRD-A10039652	MYXACKZCYFKMTE-JETRDCLMSA-N	9830191
BRD-A24560335	JCYNMRJCUYVDBC-UHFFFAOYSA-N	9832447
BRD-K58486055	KQDRVXQXKZXMHP-LLVKDONJSA-N	9838712
BRD-K32405725	DZLOHEOHWICNIL-QGZVFWFLSA-N	9840324
BRD-K95412502	MPYLDWFDPHRTEG-PAAYLBSLSA-N	9841834
BRD-K65592642	PKXWXXPNHIWQHW-RCBQFDQVSA-N	9843750
BRD-K45245728	BHTRKEVKTKCXOH-LBSADWJPSA-N	9848818
BRD-K43002771	GCVFQRRBTCHIPK-UHFFFAOYSA-N	9850876
BRD-K65820248	PCVSIMQAFWRUEC-JDXGNMNLSA-N	9851211
BRD-K92213669	MBBCVAKAJPKAKM-UHFFFAOYSA-N	9853053
BRD-K09537769	KKTZALUTXUZPSN-UHFFFAOYSA-N	9860529
BRD-K85406984	QNAZTOHXCZPOSA-UHFFFAOYSA-N	9862248
BRD-K19412355	PDTYLGXVBIWRIM-UHFFFAOYSA-N	9863367
BRD-K53814070	QSKQVZWVLOIIEV-NSHDSACASA-N	9863672
BRD-K00152668	QAWBIEIZDDIEMW-FPYGCLRLSA-N	9864378
BRD-K16485616	HRNLUBSXIHFDHP-UHFFFAOYSA-N	9865515
BRD-K48894757	NXFFJDQHYLNEJK-CYBMUJFWSA-N	9867642
BRD-K63150726	GRAJFFFXJYFVOC-UHFFFAOYSA-N	9867770
BRD-K25340465	FGTCROZDHDSNIO-UHFFFAOYSA-N	9868037
BRD-K65781196	WEAJZXNPAWBCOA-INIZCTEOSA-N	9869929
BRD-K17555800	ZMELOYOKMZBMRB-DLBZAZTESA-N	9871074
BRD-K76908866	LLVZBTWPGQVVLW-SNAWJCMRSA-N	9874913
BRD-A05821830	ZDZOTLJHXYCWBA-JXHJHTFNSA-N	9877265
BRD-A57382968	MNSCVRXKDINXEY-UHFFFAOYSA-N	9880620
BRD-K99092662	KEJORAMIZFOODM-PWSUYJOCSA-N	9882972
BRD-K70464547	VGKDLMBJGBXTGI-YVEFUNNKSA-N	9882979
BRD-K67868012	TUVCWJQQGGETHL-UHFFFAOYSA-N	9884685
BRD-K34870043	IUVSEUFHPNITEQ-UHFFFAOYSA-N	9887537
BRD-K89274813	MUJBUUDUXGDXLW-UHFFFAOYSA-N	9887884
BRD-K70511574	OCKHRKSTDPOHEN-BQYQJAHWSA-N	9888590
BRD-A00147595	IETKPTYAGKZLKY-UHFFFAOYSA-N	9889200
BRD-K42981054	ULRDYYKSPCRXAJ-KRWDZBQOSA-N	9889366
BRD-K51575138	SAYGKHKXGCPTLX-UHFFFAOYSA-N	9903786
BRD-A41692738	CPRAGQJXBLMUEL-UHFFFAOYSA-N	9907093
BRD-K90777969	UVSWWUWQVAQPJR-UHFFFAOYSA-N	9907323
BRD-K65991129	JYILLRHXRVTRSH-GFCCVEGCSA-N	9910486
BRD-K53414658	SPMVMDHWKHCIDT-UHFFFAOYSA-N	9911830
BRD-K24968862	DRSJLVGDSNWQBI-SFHVURJKSA-N	9912743
BRD-K72703948	OGNYUTNQZVRGMN-UHFFFAOYSA-N	9914412
BRD-K85606544	JWNPDZNEKVCWMY-VQHVLOKHSA-N	9915743
BRD-K26619122	LEQAKWQJCITZNK-AXHKHJLKSA-N	9915886
BRD-K81795818	FQVLRGLGWNWPSS-BXBUPLCLSA-N	9916058
BRD-K96615647	NXLUTEDAEFXMQR-BJKOFHAPSA-N	9917079
BRD-K62196610	GYCPCOJTCINIFZ-OXJNMPFZSA-N	9918559
BRD-K41438959	PRMWGUBFXWROHD-UHFFFAOYSA-N	9924495
BRD-K31283835	UJLAWZDWDVHWOW-YPMHNXCESA-N	9926791
BRD-K19741547	VBHQKCBVWWUUKN-KZNAEPCWSA-N	9930049
BRD-K88560311	HMABYWSNWIZPAG-UHFFFAOYSA-N	9931954
BRD-A27376179	UIARLYUEJFELEN-DMVVYWCZSA-N	9932888
BRD-K86930074	XXJWYDDUDKYVKI-UHFFFAOYSA-N	9933475
BRD-K21025364	UYJNQQDJUOUFQJ-UHFFFAOYSA-N	9934347
BRD-K17513304	YLFZHHDVRSYTKT-NRFANRHFSA-N	9935681
BRD-K68532323	PGXYIBJJCLWJST-MUUNZHRXSA-N	9936388
BRD-K19085898	WDPFJWLDPVQCAJ-UHFFFAOYSA-N	9939609
BRD-K59715032	VMZMNAABQBOLAK-DBILLSOUSA-N	9941444
BRD-K93023739	JZRMBDHPALEPDM-UHFFFAOYSA-N	9949093
BRD-K30331124	HMJSBVCDPKODEX-NXZHAISVSA-N	9952605
BRD-K52751261	HEKAIDKUDLCBRU-UHFFFAOYSA-N	9952773
BRD-K23677682	XZAFZXJXZHRNAQ-STQMWFEESA-N	9952884
BRD-K16189898	AQGNHMOJWBZFQQ-UHFFFAOYSA-N	9956119
BRD-K48488978	YBPIBGNBHHGLEB-UHFFFAOYSA-N	9956222
BRD-K00521308	MMHDBUJXLOFTLC-WOYTXXSLSA-N	9960285
BRD-K53963539	YQNWZWMKLDQSAC-UHFFFAOYSA-N	9966051
BRD-K37720887	DKPQHFZUICCZHF-UHFFFAOYSA-N	9967941
BRD-K54640016	INASOKQDNHHMRE-UHFFFAOYSA-N	10026128
BRD-K78055238	HRJWTAWVFDCTGO-UHFFFAOYSA-N	10029385
BRD-K09090949	UNAZAADNBYXMIV-UHFFFAOYSA-N	10052040
BRD-A00938334	METQSPRSQINEEU-GGORKCOASA-N	10067489
BRD-K83405785	RKEWSXXUOLRFBX-UHFFFAOYSA-N	10071196
BRD-K71035033	WJEOLQLKVOPQFV-UHFFFAOYSA-N	10074640
BRD-K47983010	VAVXGGRQQJZYBL-UHFFFAOYSA-N	10077147
BRD-K78118466	IVRXNBXKWIJUQB-UHFFFAOYSA-N	10090485
BRD-K96550715	LTXREWYXXSTFRX-QGZVFWFLSA-N	10096344
BRD-A60245366	RCYPVQCPYKNSTG-UHFFFAOYSA-N	10109823
BRD-K74514084	CUIHSIWYWATEQL-UHFFFAOYSA-N	10113978
BRD-K46290096	DTYWJKSSUANMHD-UHFFFAOYSA-N	10117987
BRD-K76703230	OTSOOHRUMBRSHZ-UHFFFAOYSA-N	10126189
BRD-K57080016	CYOHGALHFOKKQC-UHFFFAOYSA-N	10127622
BRD-K22822991	FWIVDMJALNEADT-SFTDATJTSA-N	10152654
BRD-K42495768	WWONFUQGBVOKOF-UHFFFAOYSA-N	10160238
BRD-K88573743	YWTBGJGMTBHQTM-IBGZPJMESA-N	10172943
BRD-K41783120	HSKAZIJJKRAJAV-KOEQRZSOSA-N	10173277
BRD-K67121414	QNZCBYKSOIHPEH-UHFFFAOYSA-N	10182969
BRD-K66175015	ULXXDDBFHOBEHA-CWDCEQMOSA-N	10184653
BRD-K40870905	KYHVWHYLKOHLKA-FQEVSTJZSA-N	10186367
BRD-K04887706	BIWGYFZAEWGBAL-UHFFFAOYSA-N	10196499
BRD-K53281329	JWQOJVOKBAAAAR-UHFFFAOYSA-N	10200390
BRD-K27204852	LLCRBOWRJOUJAE-UHFFFAOYSA-N	10201696
BRD-K26823213	TWQYWUXBZHPIIV-UHFFFAOYSA-N	10253143
BRD-K45275534	XHOLNRLADUSQLD-UHFFFAOYSA-N	10275777
BRD-K80608265	XIESSJVMWNJCGZ-VKJFTORMSA-N	10286159
BRD-K82244583	ACWZRVQXLIRSDF-UHFFFAOYSA-N	10288191
BRD-A84174393	ZAHQBPYQBHTECE-UHFFFAOYSA-N	10291556
BRD-K99475619	BAORCAMWLWRZQG-UHFFFAOYSA-N	10294813
BRD-K83794243	YTFHCXIPDIHOIA-DHZHZOJOSA-N	10295295
BRD-K16761703	OAVGBZOFDPFGPJ-UHFFFAOYSA-N	10296883
BRD-K40718343	OONFNUWBHFSNBT-HXUWFJFHSA-N	10297043
BRD-K19540840	OUKYUETWWIPKQR-UHFFFAOYSA-N	10302451
BRD-K00674894	OZPFIJIOIVJZMN-GOSISDBHSA-N	10335364
BRD-K41895714	SQWZFLMPDUSYGV-UXBLZVDNSA-N	10377751
BRD-K64785675	UJIAQDJKSXQLIT-UHFFFAOYSA-N	10427712
BRD-K45746021	XDJCLCLBSGGNKS-UHFFFAOYSA-N	10430360
BRD-K07106112	LUJZZYWHBDHDQX-QFIPXVFZSA-N	10437018
BRD-K99257182	LOUPRKONTZGTKE-FEBSWUBLSA-N	10448938
BRD-K69776681	SXNJFOWDRLKDSF-STROYTFGSA-N	10461508
BRD-K95435023	OYONTEXKYJZFHA-SSHUPFPWSA-N	10461815
BRD-K70792160	GYBXAGDWMCJZJK-UHFFFAOYSA-N	10521421
BRD-A32269193	MUFJHYRCIHHATF-UHFFFAOYSA-N	10798271
BRD-A83081521	DBEPLOCGEIEOCV-BYQKQGHSSA-N	10970751
BRD-K23728141	TXEIIPDJKFWEEC-UHFFFAOYSA-N	11001318
BRD-K86525559	IAYGCINLNONXHY-LBPRGKRZSA-N	11152667
BRD-K57764956	KPWSJANDNDDRMB-QAQDUYKDSA-N	11154555
BRD-K16730910	FNHKPVJBJVTLMP-UHFFFAOYSA-N	11167602
BRD-K12040459	LZMOSYUFVYJEPY-UHFFFAOYSA-N	11175137
BRD-K14175878	MTMDXAIUENDNDL-RJSMDTJLSA-N	11180808
BRD-K94420399	ZNSVOHSYDRPBGI-LXWOLXCRSA-N	11192346
BRD-K20285085	NHHQJBCNYHBUSI-UHFFFAOYSA-N	11213558
BRD-K94830329	OOUGLTULBSNHNF-UHFFFAOYSA-N	11219835
BRD-K84683831	BTTNOGHPGJANSW-IBGZPJMESA-N	11224409
BRD-K35169477	QLYKJCMUNUWAGO-GAJHUEQPSA-N	11226090
BRD-K56301217	HPLNQCPCUACXLM-PGUFJCEWSA-N	11228183
BRD-K59436580	XFALPSLJIHVRKE-GFCCVEGCSA-N	11234049
BRD-K28428262	WCWUXEGQKLTGDX-LLVKDONJSA-N	11234052
BRD-K73261812	HQWTUOLCGKIECB-XZWHSSHBSA-N	11238147
BRD-K02950022	IZAOBRWCUGOKNH-OAHLLOKOSA-N	11249248
BRD-K42948882	WVLHHLRVNDMIAR-IBGZPJMESA-N	11256587
BRD-K66538826	FOFDIMHVKGYHRU-UHFFFAOYSA-N	11282283
BRD-K83186168	JWYIGNODXSRKGP-UHFFFAOYSA-N	11292191
BRD-K73395020	DGZZVIWCMGVHGV-LJQANCHMSA-N	11292680
BRD-K84783599	WXXSNCNJFUAIDG-UHFFFAOYSA-N	11304743
BRD-K91159026	CGDZXLJGHVKVIE-DNVCBOLYSA-N	11319053
BRD-K29735307	JNGVJMBLXIUVRD-SFHVURJKSA-N	11326715
BRD-K00337317	JAMULYFATHSZJM-UHFFFAOYSA-N	11327430
BRD-K13390322	OVPNQJVDAFNBDN-UHFFFAOYSA-N	11338033
BRD-K23363278	MTJHLONVHHPNSI-IBGZPJMESA-N	11351021
BRD-K64890080	XQVVPGYIWAGRNI-JOCHJYFZSA-N	11364421
BRD-A10523515	OLIIUAHHAZEXEX-UHFFFAOYSA-N	11373846
BRD-K92303087	OKFDRAHPFKMAJH-UHFFFAOYSA-N	11387409
BRD-K21718444	YYLKKYCXAOBSRM-JXMROGBWSA-N	11427553
BRD-K74363950	ASMXXROZKSBQIH-VITNCHFBSA-N	11434515
BRD-K94397152	IWUCXVSUMQZMFG-DJSMDIAISA-N	11436477
BRD-K62387885	UPZWINBEAHDTLA-UHFFFAOYSA-N	11438771
BRD-A07986123	PAFKTGFSEFKSQG-BLYLLKCRSA-N	11440648
BRD-K07881437	XKFTZKGMDDZMJI-HSZRJFAPSA-N	11442891
BRD-A21584801	WCWUXEGQKLTGDX-UHFFFAOYSA-N	11451527
BRD-A13021932	ZHXNIYGJAOPMSO-UHFFFAOYSA-N	11467730
BRD-K20696416	AECDBHGVIIRMOI-UHFFFAOYSA-N	11476171
BRD-K99749624	MPVGZUGXCQEXTM-UHFFFAOYSA-N	11485656
BRD-K98572433	DFJSJLGUIXFDJP-UHFFFAOYSA-N	11488320
BRD-K33379087	UCEQXRCJXIVODC-PMACEKPBSA-N	11494412
BRD-K31928526	GBJVVSCPOBPEIT-UHFFFAOYSA-N	11497983
BRD-K16757695	IENZFHBNCRQMNP-UHFFFAOYSA-N	11502243
BRD-K34008116	UKTAZPQNNNJVKR-XDQVBPFNSA-N	11503972
BRD-K57169635	LVXJQMNHJWSHET-AATRIKPKSA-N	11511120
BRD-K46692793	FVTWTVQXNAJTQP-UHFFFAOYSA-N	11519070
BRD-K83837640	PAWIYAYFNXQGAP-UHFFFAOYSA-N	11538455
BRD-K59227464	XPPBBJCBDOEXDN-UHFFFAOYSA-N	11539025
BRD-K64538373	FIMYFEGKMOCQKT-UHFFFAOYSA-N	11548630
BRD-K56195681	KKYABQBFGDZVNQ-UHFFFAOYSA-N	11552706
BRD-K15179879	BLMPQMFVWMYDKT-NZTKNTHTSA-N	11556711
BRD-K50564936	PUOAETJYKQITMO-LANLRWRYSA-N	11560787
BRD-K79989959	WTDWVLJJJOTABN-UHFFFAOYSA-N	11561383
BRD-K93208532	IMOZEMNVLZVGJZ-QGZVFWFLSA-N	11561674
BRD-K16732600	DNTVJEMGHBIUMW-IBGZPJMESA-N	11570626
BRD-K31519811	AZEXWHKOMMASPA-UHFFFAOYSA-N	11581936
BRD-K07667918	PKCDDUHJAFVJJB-FQFBAAABSA-N	11591031
BRD-K86118762	PKCDDUHJAFVJJB-VLZXCDOPSA-N	11591031
BRD-K48213016	IBGLGMOPHJQDJB-IHRRRGAJSA-N	11597537
BRD-K93788137	POJZIZBONPAWIV-UHFFFAOYSA-N	11598628
BRD-K28822270	FECGNJPYVFEKOD-VMPITWQZSA-N	11609955
BRD-K79239947	HESLKTSGTIBHJU-UHFFFAOYSA-N	11612883
BRD-A05523972	XBJWOGLKABXFJE-UHFFFAOYSA-N	11615393
BRD-K80343549	ZYQXEVJIFYIBHZ-UHFFFAOYSA-N	11620908
BRD-A15202882	GJJFMKBJSRMPLA-UHFFFAOYSA-N	11622909
BRD-K60866521	IFSDAJWBUCMOAH-HNNXBMFYSA-N	11625818
BRD-K78431006	KTEIFNKAUNYNJU-GFCCVEGCSA-N	11626560
BRD-K95739795	MKJIEFSOBYUXJB-HOCLYGCPSA-N	11634155
BRD-K04993719	MEOYFIHNRBNEPI-UXIGCNINSA-N	11646777
BRD-K63068307	HGVNLRPZOWWDKD-UHFFFAOYSA-N	11647372
BRD-K78790801	DXPSQKSTVIVZLV-UHFFFAOYSA-N	11654378
BRD-K93123848	YABJJWZLRMPFSI-UHFFFAOYSA-N	11656518
BRD-K55013654	XTTZERNUQAFMOF-QMMMGPOBSA-N	11658860
BRD-K99616396	RAHBGWKEPAQNFF-UHFFFAOYSA-N	11667893
BRD-K05804044	ZGBGPEDJXCYQPH-UHFFFAOYSA-N	11676786
BRD-K36680103	RFUBTTPMWSKEIW-UHFFFAOYSA-N	11689883
BRD-K47976015	VKXWOLCNTHXCLF-DXEZIKHYSA-N	11691726
BRD-K61567297	LEEIJTHMHDMWLJ-CQSZACIVSA-N	11703255
BRD-K10859802	XTRUQJBVQBUKSQ-UHFFFAOYSA-N	11705608
BRD-K12343256	LIRYPHYGHXZJBZ-UHFFFAOYSA-N	11707110
BRD-K83963101	HHFBDROWDBDFBR-UHFFFAOYSA-N	11712649
BRD-K99545815	MZDKLVOWGIOKTN-UHFFFAOYSA-N	11713159
BRD-K50000283	DKXHSOUZPMHNIZ-UHFFFAOYSA-N	11715767
BRD-K67578145	DEZZLWQELQORIU-RELWKKBWSA-N	11717001
BRD-K28965160	KSERXGMCDHOLSS-LJQANCHMSA-N	11719003
BRD-K12867552	MAUCONCHVWBMHK-UHFFFAOYSA-N	11749858
BRD-K49669041	DMMILYKXNCVKOJ-UHFFFAOYSA-N	11754511
BRD-K12737986	JNAHVYVRKWKWKQ-ZDUSSCGKSA-N	11842604
BRD-K38287497	RICZEKWVNZFTNZ-LFGITCQGSA-N	11857239
BRD-K80535353	MPDGHEJMBKOTSU-AOLSMHRZSA-N	11870423
BRD-K53765467	OBWASQILIWPZMG-QZMOQZSNSA-N	11949646
BRD-K48068743	WGRQANOPCQRCME-PMACEKPBSA-N	11949652
BRD-K88506063	GKHIVNAUVKXIIY-UHFFFAOYSA-N	11950170
BRD-K38868394	GBEUKTWTUSPHEE-JWJWXJQQSA-N	11950726
BRD-K58435339	IFRGXKKQHBVPCQ-UHFFFAOYSA-N	11955716
BRD-K14109347	SYYBDNPGDKKJDU-ZDUSSCGKSA-N	11955855
BRD-K87142802	JNAHVYVRKWKWKQ-CYBMUJFWSA-N	11960529
BRD-K12735121	JMGXJHWTVBGOKG-UHFFFAOYSA-N	11973736
BRD-K12184916	JOGKUKXHTYWRGZ-UHFFFAOYSA-N	11977753
BRD-K29415052	BMMXYEBLEBULND-UHFFFAOYSA-N	11978790
BRD-K00911143	ZKIAIYBUSXZPLP-UHFFFAOYSA-N	11978813
BRD-K20958582	UGJWRPJDTDGERK-UHFFFAOYSA-N	11984561
BRD-A50998626	YEAHTLOYHVWAKW-UHFFFAOYSA-N	11998575
BRD-K82967685	MIJFNYMSCFYZNY-UHFFFAOYSA-N	12001014
BRD-K38744518	QGJZLNKBHJESQX-XNWPAUOFSA-N	12358880
BRD-A14798026	IMSSROKUHAOUJS-VYJKVFMHSA-N	12598376
BRD-K30563334	AZFBLLCNOQPJGJ-DVAZEERGSA-N	12852963
BRD-A19500257	QTQAWLPCGQOSGP-VDYWNIEOSA-N	13017911
BRD-A53566267	YUWPMEXLKGOSBF-SQIVGGFUSA-N	13037657
BRD-A70998768	DDHUTBKXLWCZCO-GFUWAVFVSA-N	13981868
BRD-A75305484	JHVAMHSQVVQIOT-UHFFFAOYSA-N	15224271
BRD-K92241597	FWFGIHPGRQZWIW-SQNIBIBYSA-N	15547703
BRD-K73691377	GMVPRGQOIOIIMI-AIJKCLAYSA-N	15922487
BRD-K56851771	WXCXUHSOUPDCQV-UHFFFAOYSA-N	15951529
BRD-K92428232	ZHJGWYRLJUCMRT-QGZVFWFLSA-N	15983966
BRD-K23248433	RZKDEGZIFSJVNA-IBGZPJMESA-N	15984937
BRD-K48812570	JGCMEBMXRHSZKX-UHFFFAOYSA-N	16004692
BRD-K34185671	YUTIXVXZQIQWGY-UHFFFAOYSA-N	16007367
BRD-K63923597	QYZOGCMHVIGURT-UHFFFAOYSA-N	16007391
BRD-K50140147	QQWUGDVOUVUTOY-UHFFFAOYSA-N	16038120
BRD-K68488863	BLQYVHBZHAISJM-CMDGGOBGSA-N	16041424
BRD-A87137733	KGPGFQWBCSZGEL-UHFFFAOYSA-N	16048642
BRD-K79595931	BGBVSGSIXIIREO-UHFFFAOYSA-N	16061509
BRD-A90451247	SCELLOWTHJGVIC-UHFFFAOYSA-N	16117018
BRD-K69001009	UQRCJCNVNUFYDX-UHFFFAOYSA-N	16118392
BRD-K69726595	MLESJYFEMSJZLZ-MAAOGQSESA-N	16122663
BRD-K56291712	RGHYDLZMTYDBDT-UHFFFAOYSA-N	16123056
BRD-A35869383	XYFPWWZEPKGCCK-UHFFFAOYSA-N	16126651
BRD-K81694556	NXWASIVXQMMPLM-ZXMXYHOLSA-N	16126898
BRD-K52818472	PURKAOJPTOLRMP-UHFFFAOYSA-N	16220172
BRD-K03390685	BSMCAPRUBJMWDF-KRWDZBQOSA-N	16222096
BRD-A36536537	GMIZZEXBPRLVIV-UHFFFAOYSA-N	16224745
BRD-A69275535	DSCFFEYYQKSRSV-LNEVVHJTSA-N	16395057
BRD-K42191735	CWHUFRVAEUJCEF-UHFFFAOYSA-N	16654980
BRD-K35589454	BIZKIHUJGMSVFD-MNOVXSKESA-N	16656685
BRD-K65928735	PDOQBOJDRPLBQU-QMMMGPOBSA-N	16659841
BRD-K37687095	RWEVIPRMPFNTLO-UHFFFAOYSA-N	16666708
BRD-A58564983	AFJYYKSVHJGXSN-XUCDQRGXSA-N	16667695
BRD-A73741725	BFYIZQONLCFLEV-VQIOPMHJSA-N	16667705
BRD-A62879835	NZCRJKRKKOLAOJ-HQDKJBBOSA-N	16667733
BRD-K69236721	UFSKUSARDNFIRC-UHFFFAOYSA-N	16678941
BRD-K60997853	RXZMYLDMFYNEIM-UHFFFAOYSA-N	16718576
BRD-K67844266	MPUQHZXIXSTTDU-QXGSTGNESA-N	16720766
BRD-K12502280	JOOXLOJCABQBSG-UHFFFAOYSA-N	16722836
BRD-K54520417	KYWWJENKIMRJBI-UHFFFAOYSA-N	16734800
BRD-K51967704	QULDDKSCVCJTPV-UHFFFAOYSA-N	16736529
BRD-K03289534	MCPUZZJBAHRIPO-UHFFFAOYSA-N	16739244
BRD-K79259477	ZCCPLJOKGAACRT-UHFFFAOYSA-N	16747388
BRD-K72414522	WJRRGYBTGDJBFX-UHFFFAOYSA-N	16747683
BRD-K03063480	NDEXUOWTGYUVGA-LJQANCHMSA-N	16750408
BRD-K29983336	UYMSIPINLJNNOU-UHFFFAOYSA-N	16757524
BRD-K13050541	QAWIHIJWNYOLBE-ZAFYKAAXSA-N	16758175
BRD-K74148702	VZMSCIKIANDZNI-OAMUUVBCSA-N	16760039
BRD-K61988078	YZBLFMPOMVTDJY-CBYMMZEQSA-N	16760141
BRD-A26503646	ZMEULISFKSVRLQ-AZXRADLDSA-N	16760178
BRD-A36331462	SWZXEVABPLUDIO-QNLBTCDKSA-N	17753743
BRD-K73319509	PDMUGYOXRHVNMO-UHFFFAOYSA-N	17754438
BRD-K52911425	LHNIIDJUOCFXAP-UHFFFAOYSA-N	17755052
BRD-A03249105	VWUXBMIQPBEWFH-LQKBAPIOSA-N	17756771
BRD-A29844814	LVGMMVAWLISWJD-UHFFFAOYSA-N	17928441
BRD-A29901043	RRHONYZEMUNMJX-UHFFFAOYSA-N	20635522
BRD-K79102359	YBAWYTYNMZWMMJ-UHFFFAOYSA-N	21071390
BRD-K31385749	ACRHBAYQBXXRTO-NRFANRHFSA-N	21625941
BRD-K95880107	KCAJXIDMCNPGHZ-UHFFFAOYSA-N	22049997
BRD-K41434598	JOLKQWPKJFRPOU-UHFFFAOYSA-N	22152353
BRD-A58767537	ULXXDDBFHOBEHA-ONEGZZNKSA-N	22225683
BRD-A55453956	JNGZXGGOCLZBFB-UHFFFAOYSA-N	22312320
BRD-K41213548	VFUXSYAXEKYYMB-UHFFFAOYSA-N	23116322
BRD-K58211978	RXZBMPWDPOLZGW-IVJCFNEOSA-N	23350989
BRD-A42699921	NABQBYDEMLGCEO-UHFFFAOYSA-N	23500906
BRD-A92800748	SINQIEAULQKUPD-UHFFFAOYSA-N	23625762
BRD-K84925803	DALCQQSLNPLQFZ-UHFFFAOYSA-N	23626877
BRD-K32101625	XNMUICFMGGQSMZ-WIOPSUGQSA-N	23633604
BRD-K29968218	HUNGUWOZPQBXGX-UHFFFAOYSA-N	23635314
BRD-K26701552	XBEQSQDCBSKCHJ-UHFFFAOYSA-N	23649154
BRD-K02708799	QDITZBLZQQZVEE-MHWRWJLKSA-N	23658330
BRD-K02113016	FDLYAMZZIXQODN-UHFFFAOYSA-N	23725625
BRD-K84810405	DKMACHNQISHMDN-RPLLCQBOSA-N	23727689
BRD-K51087630	RSQGZEAXODVTOL-UHFFFAOYSA-N	23729157
BRD-K25837718	UKNSBNVKSFTZOJ-NGVXBBESSA-N	23817954
BRD-K86787118	DPMRXCGDQWBYHC-ZOMSYMKESA-N	23863714
BRD-K16478699	YZDJQTHVDDOVHR-UHFFFAOYSA-N	24180719
BRD-K08248804	UFPFGVNKHCLJJO-SSKFGXFMSA-N	24737642
BRD-K26838195	MVZGYPSXNDCANY-UHFFFAOYSA-N	24739943
BRD-K53665955	LCVIRAZGMYMNNT-VVONHTQRSA-N	24748204
BRD-K81458380	MUOKSQABCJCOPU-UHFFFAOYSA-N	24748573
BRD-A06916187	ZYRLHJIMTROTBO-UHFFFAOYSA-N	24770514
BRD-K86816506	BATCTBJIJJEPHM-UHFFFAOYSA-N	24771824
BRD-K75295174	ZLHFILGSQDJULK-UHFFFAOYSA-N	24771867
BRD-K71281111	ZFVRYNYOPQZKDG-MQMHXKEQSA-N	24772860
BRD-K44827188	BPQMGSKTAYIVFO-UHFFFAOYSA-N	24776445
BRD-K19477839	BCZUAADEACICHN-UHFFFAOYSA-N	24779724
BRD-K43002773	GRZXWCHAXNAUHY-NSISKUIASA-N	24788740
BRD-K40738845	VNBRGSXVFBYQNN-UHFFFAOYSA-N	24794418
BRD-K80700417	MHXGEROHKGDZGO-UHFFFAOYSA-N	24795070
BRD-K70610771	WPMJNLCLKAKMLA-UGLKCIBTSA-N	24798764
BRD-K59325863	SJFBTAPEPRWNKH-CCKFTAQKSA-N	24800541
BRD-K90868879	XTNGUQKDFGDXSJ-ZXGKGEBGSA-N	24812758
BRD-K70301465	XYFPWWZEPKGCCK-GOSISDBHSA-N	24821094
BRD-K44227013	PHXJVRSECIGDHY-UHFFFAOYSA-N	24826799
BRD-K54256913	BKWJAKQVGHWELA-UHFFFAOYSA-N	24856436
BRD-K58501140	BZCALJIHZVNMGJ-HSZRJFAPSA-N	24857286
BRD-K32285926	HEAIZQNMNCHNFD-UHFFFAOYSA-N	24864821
BRD-K20001883	NETXMUIMUZJUTB-UHFFFAOYSA-N	24871506
BRD-K91308639	HJBWBFZLDZWPHF-UHFFFAOYSA-N	24872560
BRD-K22096725	SAAYRHKJHDIDPH-UHFFFAOYSA-N	24875320
BRD-K68191783	IYUFHBXMTTXZBE-UHFFFAOYSA-N	24880028
BRD-K93918653	CVWXJKQAOSCOAB-UHFFFAOYSA-N	24889392
BRD-K56277358	UFICVEHDQUKCEA-UHFFFAOYSA-N	24901704
BRD-K44100512	WNWSUJQVZJJGLF-UHFFFAOYSA-N	24906282
BRD-K13756951	YUUGYIUSCYNSQR-LBPRGKRZSA-N	24946690
BRD-K90239174	WQTKNBPCJKRYPA-OAQYLSRUSA-N	24957182
BRD-K26667523	RCLQNICOARASSR-SECBINFHSA-N	24963252
BRD-K68065987	ULDXWLCXEDXJGE-UHFFFAOYSA-N	24964624
BRD-K94293891	JYTNQNCOQXFQPK-MRXNPFEDSA-N	24965990
BRD-K82746043	JLYAXFNOILIKPP-KXQOOQHDSA-N	24978538
BRD-K29656036	UJEAABFSXKCSGI-UHFFFAOYSA-N	24988881
BRD-K60341624	AYJRTVVIBJSSKN-UHFFFAOYSA-N	24996872
BRD-K66911501	AZAANWYREOQRFB-SETSBSEESA-N	25019940
BRD-K63178091	NCLGDOBQAWBXRA-PGRDOPGGSA-N	25025298
BRD-K32218650	NFTMKHWBOINJGM-UHFFFAOYSA-N	25025505
BRD-K31309378	CUDVHEFYRIWYQD-UHFFFAOYSA-N	25031915
BRD-K07310275	XDLYKKIQACFMJG-WKILWMFISA-N	25033539
BRD-K87737963	ZVHNDZWQTBEVRY-UHFFFAOYSA-N	25062766
BRD-K76694128	WVXNSAVVKYZVOE-UHFFFAOYSA-N	25066467
BRD-K62685538	VXKHXGOKWPXYNA-PGBVPBMZSA-N	25074470
BRD-K51544265	ONIQOQHATWINJY-UHFFFAOYSA-N	25102847
BRD-K31406481	IXLLRNNFUYEADZ-UHFFFAOYSA-N	25105704
BRD-K50031829	IWXUVYOOUMLUTQ-CZUORRHYSA-N	25115162
BRD-K43578482	FWLMVFUGMHIOAA-UHFFFAOYSA-N	25117126
BRD-K04833372	MOSKATHMXWSZTQ-UHFFFAOYSA-N	25124816
BRD-K53972329	HFNKQEVNSGCOJV-OAHLLOKOSA-N	25126798
BRD-K26818574	OSXFATOLZGZLSK-UHFFFAOYSA-N	25150857
BRD-K51040301	ZCIGNRJZKPOIKD-CQXVEOKZSA-N	25151504
BRD-K43410529	VWMJHAFYPMOMGF-ZCFIWIBFSA-N	25161177
BRD-K34341643	SFNSLLSYNZWZQG-VQIMIIECSA-N	25166913
BRD-K97963946	AHYMHWXQRWRBKT-UHFFFAOYSA-N	25171648
BRD-K36280065	UJLAWZDWDVHWOW-AAEUAGOBSA-N	25180101
BRD-K78659596	MXAYKZJJDUDWDS-LBPRGKRZSA-N	25183872
BRD-K04853698	CDOVNWNANFFLFJ-UHFFFAOYSA-N	25195294
BRD-K30685142	XUIIKFGFIJCVMT-LBPRGKRZSA-N	25201348
BRD-K06569345	IMEGLYUXMGWVQA-UHFFFAOYSA-N	25226117
BRD-K93747373	INAFQGYNNQIERK-UHFFFAOYSA-N	25226483
BRD-K99023089	JDUBGYFRJFOXQC-KRWDZBQOSA-N	25227436
BRD-K37764012	AYCPARAPKDAOEN-LJQANCHMSA-N	25227462
BRD-A30984645	CDOOFZZILLRUQH-UHFFFAOYSA-N	25235170
BRD-A12237696	RHGKLRLOHDJJDR-UHFFFAOYSA-N	25244873
BRD-K23228615	YOVVNQKCSKSHKT-HNNXBMFYSA-N	25254071
BRD-K12787259	XGPBJCHFROADCK-UHFFFAOYSA-N	25257557
BRD-A45498368	QLHHRYZMBGPBJG-UHFFFAOYSA-N	25260757
BRD-K99113996	JUSFANSTBFGBAF-IRXDYDNUSA-N	25262792
BRD-K69932463	KVLFRAWTRWDEDF-IRXDYDNUSA-N	25262965
BRD-K78113049	IDYZIJYBMGIQMJ-UHFFFAOYSA-N	28230148
BRD-K89104321	ZXRVKCBLGJOCEE-UHFFFAOYSA-N	28360827
BRD-K59331299	FZNCGRZWXLXZSZ-GENCIFFESA-N	29922606
BRD-K97010173	BOFQWVMAQOTZIW-UHFFFAOYSA-N	36687767
BRD-K66412701	XAGMUUZPGZWTRP-ZETCQYMHSA-N	40466872
BRD-K49807096	XPCFTKFZXHTYIP-PMACEKPBSA-N	40466887
BRD-K57545991	GBXSMTUPTTWBMN-XIRDDKMYSA-N	40466924
BRD-K60160658	PBJUNZJWGZTSKL-MRXNPFEDSA-N	40467242
BRD-K41410256	IPOKCKJONYRRHP-UHFFFAOYSA-N	40469209
BRD-K98733875	IKIIZLYTISPENI-RFBJODPTSA-N	42433517
BRD-K56343971	GPXBXXGIAQBQNI-UHFFFAOYSA-N	42611257
BRD-K92571446	DGEBYERMQBTMHV-IRJFHVNHSA-N	42628507
BRD-K31495718	YXFNPRHZMOGREC-SHTZXODSSA-N	42636350
BRD-K49055432	HBPXWEPKNBHKAX-NSHDSACASA-N	42636535
BRD-K03449891	CXQHYVUVSFXTMY-UHFFFAOYSA-N	42642645
BRD-K46386702	UWXSAYUXVSFDBQ-CYBMUJFWSA-N	42642648
BRD-K58772419	IRTDIKMSKMREGO-OAHLLOKOSA-N	44137675
BRD-K56405753	JGEBLDKNWBUGRZ-HXUWFJFHSA-N	44137946
BRD-K53561341	AKSIZPIFQAYJGF-UHFFFAOYSA-N	44139710
BRD-K49468759	PHNZIIMWDVXPGG-UHFFFAOYSA-N	44143370
BRD-K27182532	PDYXPCKITKHFOZ-UHFFFAOYSA-N	44155856
BRD-K85751432	RDSACQWTXKSHJT-NSHDSACASA-N	44182295
BRD-K89014967	VIUAUNHCRHHYNE-JTQLQIEISA-N	44187362
BRD-K53581288	XUZMWHLSFXCVMG-UHFFFAOYSA-N	44205240
BRD-K84892605	DSFNLJXHXBIKDS-UHFFFAOYSA-N	44241539
BRD-K26325692	DGPGXHRHNRYVDH-UHFFFAOYSA-N	44247568
BRD-K94534639	MJQMRGWYPNIERM-HNNXBMFYSA-N	44251605
BRD-A47364545	LGQCVMYAEFTEFN-VUOHQMJNSA-N	44273461
BRD-K93767137	NENPYTRHICXVCS-YNEHKIRRSA-N	44310478
BRD-A79431551	DBZQFUNLCALWDY-JXACCQRMSA-N	44386188
BRD-K09951645	BFSMGDJOXZAERB-UHFFFAOYSA-N	44462760
BRD-A19795905	UYFLKEIEOREOFC-KWRXGGKWSA-N	44483269
BRD-K15592317	ILBRKJBKDGCSCB-UHFFFAOYSA-N	44551660
BRD-K64838454	LZXMUJCJAWVHPZ-UHFFFAOYSA-N	44557636
BRD-K24943235	OBMNJSNZOWALQB-NCQNOWPTSA-N	44603531
BRD-K18961567	QHADVLVFMKEIIP-UHFFFAOYSA-N	44603533
BRD-K72420232	ITTRLTNMFYIYPA-UHFFFAOYSA-N	44607530
BRD-K82522873	YVPGZQLRPAGKLA-UHFFFAOYSA-N	44623946
BRD-A63675168	ODZBBRURCPAEIQ-GIANCMQGSA-N	44629987
BRD-K47000838	GBOGMAARMMDZGR-FFXRSMCQSA-N	44634701
BRD-K95142244	HWGQMRYQVZSGDQ-HZPDHXFCSA-N	44819241
BRD-A34513497	VQHSOMBJVWLPSR-HWCAIPQBSA-N	45006121
BRD-A48570745	AZSNMRSAGSSBNP-ONDMGMIHSA-N	45114068
BRD-K94288301	FWYSMLBETOMXAG-QHCPKHFHSA-N	45138674
BRD-K55512740	VMJFTOSOFDEKTM-UHFFFAOYSA-N	45142457
BRD-K05674516	TTZHDVOVKQGIBA-YBSJRAAASA-N	45375809
BRD-K59317601	GYLDXIAOMVERTK-UHFFFAOYSA-N	45375953
BRD-K64800655	HUXYBQXJVXOMKX-UHFFFAOYSA-N	46191454
BRD-K71603915	SSRDSYXGYPJKRR-ZDUSSCGKSA-N	46196517
BRD-K97101532	MJUVRTYWUMPBTR-MRXNPFEDSA-N	46199646
BRD-K25630527	SQSZANZGUXWJEA-UHFFFAOYSA-N	46213929
BRD-K14870255	KXMZDGSRSGHMMK-VWLOTQADSA-N	46215462
BRD-K70642949	QLPHOXTXAKOFMU-WBVHZDCISA-N	46215815
BRD-K61691541	VFCRKLWBYMDAED-REWPJTCUSA-N	46224413
BRD-K86856088	QOECJCJVIMVJGX-UHFFFAOYSA-N	46224516
BRD-K42436189	SCGCBAAYLFTIJU-CQSZACIVSA-N	46244454
BRD-K25412176	AFJRDFWMXUECEW-LBPRGKRZSA-N	46843057
BRD-A68739437	KZLQLABUFJNPSZ-UHFFFAOYSA-N	46843648
BRD-K50387473	QAPAJIZPZGWAND-UHFFFAOYSA-N	46843772
BRD-K01436366	IWMCPJZTADUIFX-UHFFFAOYSA-N	46843906
BRD-K64857848	DDTPGANIPBKTNU-UHFFFAOYSA-N	46844147
BRD-K68870568	BJCJYEYYYGBROF-UHFFFAOYSA-N	46848036
BRD-K43802723	ZOPNBMMVVZRSGH-NRFANRHFSA-N	46854655
BRD-A29009894	PDOQBOJDRPLBQU-UHFFFAOYSA-N	46861588
BRD-K31476763	QNQZWEGMKJBHEM-UHFFFAOYSA-N	46861623
BRD-A13254067	QNDVLZJODHBUFM-FYTBHKRBSA-N	46864192
BRD-K65170927	ATALOFNDEOCMKK-OCCQLPPTSA-N	46868135
BRD-A91877226	GAGWJHPBXLXJQN-LXGADPQPSA-N	46876249
BRD-K83720053	XEAOPVUAMONVLA-QGZVFWFLSA-N	46883536
BRD-K36740062	QTBWCSQGBMPECM-UHFFFAOYSA-N	46885626
BRD-K84996356	JMEYDSHPKCSIJC-UHFFFAOYSA-N	46893585
BRD-K89015388	WHMXDBPHBVLYRC-OFVILXPXSA-N	46898058
BRD-K74236984	AULLUGALUBVBDD-UHFFFAOYSA-N	46901937
BRD-K54606188	DNVXATUJJDPFDM-KRWDZBQOSA-N	46907787
BRD-K02123250	JRWCBEOAFGHNNU-UHFFFAOYSA-N	46911863
BRD-K13662825	PIMQWRZWLQKKBJ-SFHVURJKSA-N	46926350
BRD-K30550578	GEVVQZHMFVFGLN-HDJSIYSDSA-N	46926360
BRD-K73368362	HOMJAAIVTDVQJA-IZHYLOQSSA-N	46931012
BRD-K21906513	CQERVFFAOOUFEQ-UHFFFAOYSA-N	46931242
BRD-K68938568	WZRFLSDVFPIXOV-LRQRDZAKSA-N	46940575
BRD-K08109215	AAAQFGUYHFJNHI-SFHVURJKSA-N	46943432
BRD-K17203476	GKJCVYLDJWTWQU-CXLRFSCWSA-N	46944259
BRD-A28467416	WXUUCRLKXQMWRY-UHFFFAOYSA-N	46947264
BRD-K09186807	AHMXYULEXZAPCS-VWLOTQADSA-N	49766501
BRD-K83699324	QHLVBNKYJGBCQJ-UHFFFAOYSA-N	49792852
BRD-K11267252	KDGFLJKFZUIJMX-UHFFFAOYSA-N	49806720
BRD-K29322660	HGVDHZBSSITLCT-KMFMINBZSA-N	49822384
BRD-K85402309	BAWMTQUBRCAWFL-ZZEZOPTASA-N	49830557
BRD-K16803204	RIJLVEAXPNLDTC-UHFFFAOYSA-N	49831257
BRD-K71221037	PKWRMUKBEYJEIX-DXXQBUJASA-N	49836020
BRD-K40175214	AKCRNFFTGXBONI-UHFFFAOYSA-N	49836027
BRD-K62391742	LQBVNQSMGBZMKD-UHFFFAOYSA-N	49846579
BRD-K50498985	SZBGQDXLNMELTB-UHFFFAOYSA-N	49848070
BRD-K86797399	JHDKZFFAIZKUCU-ZRDIBKRKSA-N	49855250
BRD-K75308783	HJSSPYJVWLTYHG-UHFFFAOYSA-N	49867926
BRD-K31313613	DNYBIOICMDTDAP-UHFFFAOYSA-N	49867929
BRD-K22024824	OJPLJFIFUQPSJR-INIZCTEOSA-N	49867930
BRD-A66419424	YTXSYWAKVMZICI-PVCZSOGJSA-N	49867936
BRD-K17588104	DNVXATUJJDPFDM-QGZVFWFLSA-N	49871818
BRD-K19601669	HFNKQEVNSGCOJV-HNNXBMFYSA-N	50878566
BRD-K93468883	SJVQHLPISAIATJ-ZDUSSCGKSA-N	50905713
BRD-K74371986	DYTOQURYRYYNOR-UHFFFAOYSA-N	50922681
BRD-K26756394	DUIHHZKTCSNTGM-UHFFFAOYSA-N	51000408
BRD-K44844162	BEUQXVWXFDOSAQ-UHFFFAOYSA-N	51001932
BRD-K28392481	VRQMAABPASPXMW-HDICACEKSA-N	51039095
BRD-K55781385	KRNAOFGYEFKHPB-ANJVHQHFSA-N	51049968
BRD-K68747584	RYYNGWLOYLRZLK-RBUKOAKNSA-N	51346455
BRD-K68174511	GUXXEUUYCAYESJ-UHFFFAOYSA-N	51358113
BRD-A18611368	LPQZKKCYTLCDGQ-KTOWXAHTSA-N	51371314
BRD-A70858459	FRPJXPJMRWBBIH-ZZSVNSIZSA-N	51371328
BRD-A85439007	XQFRJNBWHJMXHO-REJBHVJUSA-N	51371334
BRD-K07857022	UPNUIXSCZBYVBB-JVFUWBCBSA-N	51397022
BRD-K36363294	VUVUVNZRUGEAHB-CYBMUJFWSA-N	52912189
BRD-K04801023	NCUAOBDESQDAII-UHFFFAOYSA-N	52914932
BRD-K42918627	NPPBBAURRJGWEH-UHFFFAOYSA-N	52914946
BRD-K42728290	QADPYRIHXKWUSV-UHFFFAOYSA-N	53235510
BRD-K24496482	DPCXEUSDRQOOGZ-UHFFFAOYSA-N	53239990
BRD-K87465484	OUKWLRHRXOPODD-UHFFFAOYSA-N	53315882
BRD-K68756823	XVECMUKVOMUNLE-UHFFFAOYSA-N	53338808
BRD-K82928847	QGZYDVAGYRLSKP-UHFFFAOYSA-N	53340666
BRD-K62627508	TVTXCJFHQKSQQM-LJQIRTBHSA-N	53358942
BRD-K20008181	GXALXAKNHIROPE-QAQDUYKDSA-N	53387035
BRD-A67788537	HQSSEGBEYORUBY-WPWMEQJKSA-N	53393948
BRD-A25736793	HKVAMNSJSFKALM-UHFFFAOYSA-N	53398658
BRD-K65182930	SWDZPNJZKUGIIH-UHFFFAOYSA-N	53401173
BRD-K75024268	FGQFOYHRJSUHMR-UHFFFAOYSA-N	53465279
BRD-A08545410	VXVNYCRICCVPTD-MULYGRJNSA-N	54416523
BRD-K05658747	CZFFBEXEKNGXKS-UHFFFAOYSA-N	54671008
BRD-K85307935	YJQPYGGHQPGBLI-KGSXXDOSSA-N	54675769
BRD-K82236179	DOBMPNYZJYQDGZ-UHFFFAOYSA-N	54676038
BRD-K03384561	SGOOQMRIPALTEL-UHFFFAOYSA-N	54676478
BRD-A65051990	VABCILAOYCMVPS-UHFFFAOYSA-N	54676537
BRD-A24514565	PJVWKTKQMONHTI-UHFFFAOYSA-N	54678486
BRD-K35687421	ZPLQIPFOCGIIHV-UHFFFAOYSA-N	54679224
BRD-A49838158	DQDAYGNAKTZFIW-UHFFFAOYSA-N	54680692
BRD-K49555808	VNIWZCGZPBJWBI-UHFFFAOYSA-N	54682040
BRD-K14653796	ONDYALNGTUAJDX-UHFFFAOYSA-N	54682876
BRD-K98251413	CAOSCCRYLYQBES-UHFFFAOYSA-N	54685215
BRD-K41918892	CTESJDQKVOEUOY-UHFFFAOYSA-N	54708532
BRD-K90860366	SRQYLNYQAPCPIR-UHFFFAOYSA-N	54765302
BRD-K49456274	QINPEPAQOBZPOF-UHFFFAOYSA-N	56599306
BRD-K02943813	NBRBXGKOEOGLOI-UHFFFAOYSA-N	56640146
BRD-A56371469	FNYGWXSATBUBER-UHFFFAOYSA-N	56645356
BRD-K54997624	STUWGJZDJHPWGZ-LBPRGKRZSA-N	56649450
BRD-K61688984	BLVQHYHDYFTPDV-VCABWLAWSA-N	56650312
BRD-K02389548	VOPDXHFYDJAYNS-UHFFFAOYSA-N	56654642
BRD-K20526256	HRYNCLKDKCPYBF-UHFFFAOYSA-N	56655374
BRD-K26863634	OWNQZZTXPWICRQ-UHFFFAOYSA-N	56676725
BRD-K01029106	CBDQOLKNTOMMTL-UHFFFAOYSA-K	56840998
BRD-K20722021	DKNUPRMJNUQNHR-UHFFFAOYSA-N	56846693
BRD-K49215523	XTKLTGBKIDQGQL-UHFFFAOYSA-N	56949517
BRD-K24576554	LOLPPWBBNUVNQZ-UHFFFAOYSA-N	56965909
BRD-K24859147	UPTQGXMIZXGVSC-UHFFFAOYSA-N	56965963
BRD-K94012289	CDNMDRUIGNHEMR-UHFFFAOYSA-N	56965966
BRD-M45964048	YTZALCGQUPRCGW-VKZOZCAPSA-N	57184418
BRD-K33610132	HUFOZJXAKZVRNJ-UHFFFAOYSA-N	57335384
BRD-K83189926	PQOOIERVZAXHBP-UHFFFAOYSA-N	57339144
BRD-K83972459	PXGLIUGVLBRUBV-UHFFFAOYSA-N	57340671
BRD-A45540146	ZATITKHAYUKSBY-UHFFFAOYSA-N	57345770
BRD-K56032964	OVDSPTSBIQCAIN-UHFFFAOYSA-N	57390074
BRD-K76969307	IBGLGMOPHJQDJB-ROKHWSDSSA-N	57394468
BRD-K46604138	JVHXJTBJCFBINQ-MJCUULBUSA-N	57519518
BRD-A03506276	LHGWWAFKVCIILM-LAQKFSSHSA-N	57748689
BRD-K21908111	MCUJKPPARUPFJM-UWCCDQBKSA-N	58423153
BRD-K64925568	DRLCSJFKKILATL-YWCVFVGNSA-N	58573469
BRD-K87782578	KXBDTLQSDKGAEB-UHFFFAOYSA-N	59174488
BRD-K04701033	JZCWLJDSIRUGIN-UHFFFAOYSA-N	59472121
BRD-K19220233	VCUNSUCAAIMDKU-UHFFFAOYSA-N	59588070
BRD-K71480163	GRZXWCHAXNAUHY-AHRSYUTCSA-N	59671085
BRD-K26712974	SJDDOCKBXFJEJB-QQSSDERHSA-N	59772309
BRD-A26423207	DZZWHBIBMUVIIW-IENPIDJESA-N	60148439
BRD-A82522119	WZDGZWOAQTVYBX-MLWZVTOESA-N	60148444
BRD-K57754230	ZOIBZSZLMJDVDQ-UHFFFAOYSA-N	60160561
BRD-K60219430	JCKLHFMOFAYQHE-UHFFFAOYSA-N	60167550
BRD-K29343434	AYOUDDAETNMCBW-GSHUGGBRSA-N	66550890
BRD-A68493689	JTZZSQYMACOLNN-SNWGISBASA-N	66576988
BRD-K24050847	CKUFOBCNTCLXJP-UHFFFAOYSA-N	66577006
BRD-K81332461	DTXXSJZBSTYZKE-OXMAATCFSA-N	66577028
BRD-A18328003	YOVVNQKCSKSHKT-UHFFFAOYSA-N	66694608
BRD-K61443650	HXQVQGWHFRNKMS-UHFFFAOYSA-M	66873417
BRD-K46056750	IAYGCINLNONXHY-GFCCVEGCSA-N	67077825
BRD-K79018442	DWQVGCQPWXKRKO-UHFFFAOYSA-N	67135703
BRD-K70463136	CDJNNOJINJAXPV-UHFFFAOYSA-N	67377767
BRD-A14634327	FKSFKBQGSFSOSM-UHFFFAOYSA-N	67468030
BRD-K05446112	VRTWBAAJJOHBQU-KMWAZVGDSA-N	67505836
BRD-A45153512	AQOKCDNYWBIDND-GCYMYIANSA-N	68184482
BRD-A78341343	LZPZPHGJDAGEJZ-SMDQVTJXSA-N	68741978
BRD-K57282030	VVTHOUCIAGHQBD-UHFFFAOYSA-N	69923936
BRD-A56085258	CMJCXYNUCSMDBY-UHFFFAOYSA-N	70311789
BRD-K13094524	TXZPMHLMPKIUGK-UHFFFAOYSA-N	71271629
BRD-K04691817	CCAWRGNYALGPQH-UHFFFAOYSA-N	71299339
BRD-A43331270	SLTFTBXXKKDMPA-UHFFFAOYSA-N	71317558
BRD-K94335714	QRDAPCMJAOQZSU-UHFFFAOYSA-N	71433510
BRD-K21361524	DEVSOMFAQLZNKR-RJRFIUFISA-N	71481097
BRD-K42805893	DUYJMQONPNNFPI-UHFFFAOYSA-N	71496458
BRD-K53417444	DKZYXHCYPUVGAF-JCNLHEQBSA-N	71666923
BRD-K72827473	BCSHRERPHLTPEE-NRFANRHFSA-N	71721648
BRD-K98203492	WBKCKEHGXNWYMO-UHFFFAOYSA-N	71729975
BRD-K99252563	RTRNJQOBEOISFQ-UHFFFAOYSA-N	71748056
BRD-K32847255	AVZCPICCWKMZDT-UHFFFAOYSA-M	72200818
BRD-K82181189	WGEVKJVUKOELFY-UHFFFAOYSA-N	73010922
BRD-K05870596	UISRWLSAXIOCND-UHFFFAOYSA-N	73265211
BRD-K24515980	UASQUKUDXJFTCO-UHFFFAOYSA-N	73265214
BRD-K17953908	NIDRNVHMMDAAIK-MGNBDDOMSA-N	73265271
BRD-K66847579	NHOUHWHGHAFDOP-UHFFFAOYSA-N	73265276
BRD-M98279124	YMMKDPCCYMGDHD-JWGPUQBJSA-N	73417326
BRD-A96060515	OEXHQOGQTVQTAT-QQLIVEQCSA-N	73440752
BRD-A29623586	WTQYWNWRJNXDEG-GZPFGDLZSA-N	73440795
BRD-A24396574	AQKDBFWJOPNOKZ-TWPXQOCQSA-N	73707365
BRD-A61304759	AYUNIORJHRXIBJ-ZGQRYRSUSA-N	73707384
BRD-A69951442	UREBDLICKHMUKA-HIERVMNKSA-N	73707402
BRD-A77216878	XIZGHTZLVCHYJN-YCWSEAROSA-N	73707404
BRD-K50691590	RFGAQTOFZHCFHG-NVXWUHKLSA-N	73707406
BRD-K72636697	JMVDIGHUQAXWIE-UHFFFAOYSA-N	73707530
BRD-K52560704	MUJOCHRZXRZONW-UHFFFAOYSA-N	76033918
BRD-A65730376	WXRGFPHDRFQODR-UHFFFAOYSA-N	76450046
BRD-A69563582	LXFOLMYKSYSZQS-UHFFFAOYSA-N	76518457
BRD-M39350793	XGSCYTRLSDKRRZ-JQDMTEHVSA-N	76960974
BRD-M89827113	BVMDRSUIADWFLV-PNSAJKJISA-N	76968376
BRD-M80207679	QCYCDKUNJFKYEI-ZVWWNKPMSA-N	76968489
BRD-K14619660	VWAUPFMBXBWEQY-IVAOSVALSA-N	76973971
BRD-K45503887	CZGUSIXMZVURDU-FCWOTDAASA-N	78357780
BRD-A48881734	LHGUZCKPFXXVPV-UHFFFAOYSA-N	78357814
BRD-K72005722	ZBRAJOQFSNYJMF-SFHVURJKSA-N	78357816
BRD-K75911534	CTNPALGJUAXMMC-HKJBKDEOSA-N	87217390
BRD-K31447894	TUZYXOIXSAXUGO-QBHFJHEUSA-N	89674953
BRD-K76197012	OOLLAFOLCSJHRE-ONBAZCQBSA-N	90097975
BRD-A36057565	KMCZIPGKKBSLEX-JLNWNYEJSA-N	91930061
BRD-K81957469	PKXWXXPNHIWQHW-MAZHCROVSA-N	92144482
BRD-K23499943	KUFRQPKVAWMTJO-TYVPZVKISA-N	99719310
BRD-K60237333	PVNIIMVLHYAWGP-UHFFFAOYSA-N	117629482
BRD-K36386086	RHWKPHLQXYSBKR-BONVTDFDSA-N	117853645
BRD-K82484347	LJIFOCRGDDQFJF-UHFFFAOYSA-M	122173063
BRD-K26341917	SSISHJJTAXXQAX-ZETCQYMHSA-O	124079411
BRD-A14886633	WWYNJERNGUHSAO-NJTPJZBZSA-N	124079495
BRD-K26760349	YVHQGJBMHCXEPW-UHFFFAOYSA-N	124202168
BRD-K44974079	OEKWJQXRCDYSHL-MGXMICMRSA-N	124226581
BRD-K16133773	UVIQSJCZCSLXRZ-HCWFNAMGSA-N	124303645
BRD-K43723251	RUDATBOHQWOJDD-CIKBIKKZSA-N	124489981
BRD-K64622987	CMSGWTNRGKRWGS-WIYYLYMNSA-N	124557520
BRD-K44366189	MZZLGJHLQGUVPN-WZQKQDCOSA-N	124603199
BRD-K33732501	JVLBPIPGETUEET-RESYIPQXSA-O	124835980
BRD-K22848513	WPTTVJLTNAWYAO-RRPQCQSHSA-N	124918974
BRD-K58951486	YXRDKMPIGHSVRX-KKBURWSNSA-N	126968712
BRD-K96342952	NLVFBUXFDBBNBW-RJHRXKMUSA-N	129009857
BRD-K13154216	HKVAMNSJSFKALM-MUKRYTAKSA-N	129009864
BRD-K87300616	RUDATBOHQWOJDD-QLEQUTGBSA-N	129009888
BRD-A66155091	RLQVKDVIBJCQGE-VWWPZJNLSA-N	129009890
BRD-K59573506	UWFYSQMTEOIJJG-KTIWLQMPSA-N	129009891
BRD-A52252998	KDLRVYVGXIQJDK-NQQGAZBYSA-N	129009913
BRD-K52183142	ORNBQBCIOKFOEO-SPKZCENISA-N	129009918
BRD-K41708980	YNDXUCZADRHECN-MUQQULFASA-N	129009924
BRD-A61767428	FZRIRHAXJWMMFP-PYQRESMBSA-N	129009942
BRD-K15318383	LPLVUJXQOOQHMX-FKSWRZCVSA-N	129009943
BRD-K17930269	STZYTFJPGGDRJD-FAJFTSBPSA-N	129009959
BRD-K06858286	BMQGVNUXMIRLCK-VCPXPHFHSA-N	129009963
BRD-K42898655	CBPNZQVSJQDFBE-SREVRWKESA-N	129009966
BRD-A82156122	QGJUIPDUBHWZPV-BBIKMUCQSA-N	129009973
BRD-K28984613	JWJOTENAMICLJG-UUJLXMGASA-N	129009977
BRD-K64504314	AZFLJNIPTRTECV-IYWMVGAKSA-N	129009987
BRD-K16762525	AGOYDEPGAOXOCK-BVGAJGDJSA-N	129009994
BRD-K06900071	SNUDIPVBUUXCDG-MXYBEHONSA-N	129010004
BRD-K93633846	QUQPHWDTPGMPEX-REDIAKJPSA-N	129010007
BRD-K97729603	KASDHRXLYQOAKZ-RNZHFBRZSA-N	129010022
BRD-K01621533	XUFXOAAUWZOOIT-PCKYEMPFSA-N	129010024
BRD-K73794685	MQTOSJVFKKJCRP-MTXCBGCVSA-N	129010025
BRD-K56844688	AOJJSUZBOXZQNB-SQGPBGNMSA-N	129010031
BRD-K09078998	BUROJSBIWGDYCN-HSPIJORXSA-N	129010049
BRD-A63236097	BOJKULTULYSRAS-JDTKQMTISA-N	129010070
BRD-K68164687	QXRSDHAAWVKZLJ-AXCXJGFASA-N	129010071
BRD-A82395837	SQOJOAFXDQDRGF-DJCNAJSISA-N	129010073
BRD-K25361343	XFILPEOLDIKJHX-GBESFXJTSA-N	129010074
BRD-K81258678	DFBIRQPKNDILPW-LKUXBXJISA-N	129010078
