# Supplementary material for: A novel drug repurposing approach for non-small cell lung cancer using deep learning
Source: PLoS One. 2020 Jun 11;15(6):e0233112. doi: 10.1371/journal.pone.0233112 (PMC7289363; doi:10.1371/journal.pone.0233112)
Supplement: S9 Table — (CSV) [file pone.0233112.s009.csv]

Sample	Label	Acute_myeloid_leukemia	Adipocytokine_signaling_pathway	Adrenergic_signaling_in_cardiomyocytes	African_trypanosomiasis	AGE-RAGE_signaling_pathway_in_diabetic_complications	Alcoholism	Aldosterone_synthesis_and_secretion	Aldosterone-regulated_sodium_reabsorption	Allograft_rejection	Alzheimer_disease	Amoebiasis	Amphetamine_addiction	Amyotrophic_lateral_sclerosis_(ALS)	Antifolate_resistance	Antigen_processing_and_presentation	Arrhythmogenic_right_ventricular_cardiomyopathy_(ARVC)	Asthma	Autoimmune_thyroid_disease	Axon_guidance	B_cell_receptor_signaling_pathway	Bacterial_invasion_of_epithelial_cells	Basal_cell_carcinoma	Bile_secretion	Bladder_cancer	Breast_cancer	C-type_lectin_receptor_signaling_pathway	Carbohydrate_digestion_and_absorption	Cardiac_muscle_contraction	Central_carbon_metabolism_in_cancer	Chagas_disease_(American_trypanosomiasis)	Chemical_carcinogenesis	Chemokine_signaling_pathway	Cholesterol_metabolism	Choline_metabolism_in_cancer	Cholinergic_synapse	Chronic_myeloid_leukemia	Circadian_entrainment	Circadian_rhythm	Cocaine_addiction	Collecting_duct_acid_secretion	Colorectal_cancer	Complement_and_coagulation_cascades	Cortisol_synthesis_and_secretion	Cushing_syndrome	Cytosolic_DNA-sensing_pathway	Dilated_cardiomyopathy_(DCM)	Dopaminergic_synapse	EGFR_tyrosine_kinase_inhibitor_resistance
REP.A002_A375_24H_X1_B22:A13	1	-36.70234682	15.50137394	-9.362230532	-34.34536187	-12.13392392	-9.88373294	-0.5464436	39.07560907	0.482930603	10.20086835	-18.35716961	-22.50043747	2.792020223	4.140931805	-3.997839338	-113.747612	-5.31227832692e-312	92.23975987	20.71596027	8.653902448	-31.45700246	9.533317635	13.47010185	8.028932498	9.687504421	-8.497187263	-19.78571314	-66.51508263	-4.09407521	-1.797581999	5.662135088	0.170586454	-3.974931279	10.56600882	4.64228464	-15.87034054	-24.64838753	-75.37275542	20.5921007	2.02E-09	29.15484233	19.34495638	58.13832241	36.0481436	11.51498698	-71.58982224	20.35783936	23.15257307
REP.A002_A375_24H_X1_B22:A14	1	-24.42240432	6.508776126	26.48402992	15.47511095	11.13758302	-10.3366217	34.20737508	29.06541666	0.333414193	13.83876493	-1.276023933	12.94465177	13.1537092	1.557487539	-1.722626708	-84.35576989	-4.80110010558e-312	63.68212092	26.43154387	13.22547352	3.853319476	13.49421523	-1.89298806	24.19897034	11.97597162	-7.400465427	-16.76876746	-54.37371292	-6.90187133	5.537796435	3.346473446	12.36615078	1.942679932	3.216122854	13.10127658	6.375883643	14.70987821	26.7406595	16.05812438	2.44E-09	26.37927112	-10.38331256	8.867337714	44.53719301	19.86387623	-70.89219541	3.854883384	-1.096846543
REP.A002_A375_24H_X1_B22:A15	1	12.65709718	-2.039104221	21.93371917	19.83774638	0.083285606	-4.686319592	38.50827763	24.38110794	0.535150374	17.47080003	5.116739302	6.041702613	-12.87159238	-2.966760186	-3.9993166	-102.6585161	-5.347447889e-313	102.2137376	19.43873321	23.16308536	10.73330612	10.67418418	-8.596429394	13.48719319	25.44042507	1.765763326	-17.57909419	63.8862097	-2.68540082	0.317845304	-4.753453536	17.73202234	6.07159642	8.049817641	12.01312772	10.05181925	27.80857123	-14.47865234	11.2531251	4.97E-09	25.37608932	3.235745659	26.08230961	38.48059103	30.57363008	-41.62914223	8.166080139	46.93157091
REP.A002_A375_24H_X1_B22:A16	1	-57.54239375	7.134265831	3.480011949	-46.49886068	1.881904942	-4.008865254	30.15935954	2.475640119	0.037766609	6.87047843	-3.530485664	0.008240885	0.802923775	-0.627324473	-1.596928552	-91.85917536	-1.251433445678e-311	7.213423435	20.20314152	4.583912938	18.23895848	-3.522243678	21.08454656	15.98702387	11.73737497	-7.617569103	-25.69228785	22.80423294	-16.03992779	-0.216684083	-17.99453104	7.865388168	2.433869504	-15.82226033	3.379576797	15.18517376	10.92467695	2.044178897	16.33457416	1.65E-09	17.08633625	-31.68422885	14.79984071	26.7724809	8.800578882	-52.49859264	11.34614253	6.819720835
REP.A002_A375_24H_X1_B22:A17	1	-11.62754893	6.337889109	-6.038742534	0.536903632	11.65661283	-7.033932064	17.83695114	6.959630287	0.280511069	8.206804096	-8.617385198	-0.073568661	0.998950155	0.093863397	-4.259549935	-62.57551001	-5.16391527943e-312	53.57762269	18.29330409	11.96815716	14.66841256	18.30917581	-5.938313119	21.56585074	13.50223056	-5.444107826	-19.94486354	-2.229410926	-8.468487368	5.745717888	-7.129636322	14.31910379	6.760815727	1.646502933	-4.708127946	11.7312322	7.297924799	9.813463801	-3.12947985	2.85E-09	14.78204911	-16.66265508	13.4411535	21.01748161	15.84395568	-1.408773142	-10.75113627	7.344389594
REP.A002_A375_24H_X1_B22:A18	1	-48.27293542	3.358229918	30.51809944	-36.47049082	9.269095347	-0.0437351	40.44250226	3.532624541	0.229753078	13.84065684	-1.881241334	11.44172582	18.71890471	-0.179521446	-3.277420274	-119.2760916	-2.026151873963e-311	43.88284482	18.24666272	11.2276427	11.26568673	6.75740662	1.747273525	16.70857679	17.06968225	-3.985843815	-8.451125879	0.944545933	-8.207291975	-14.43611439	-1.163156128	13.36278488	12.32878861	-3.623828753	22.05731848	17.61785936	21.39613306	8.740509077	31.1179193	3.61E-09	4.942819327	-18.10343184	50.74723142	48.62052475	4.722070883	-102.5794318	25.41420468	0.751211683
REP.A002_A375_24H_X1_B22:C01	2	-3.664035613	13.09581568	9.365888186	-2.137464624	6.129953938	-2.377760825	34.45597651	22.99420883	0.22069761	10.52887746	7.136917414	7.803300566	8.203840889	1.923780378	-0.53235292	-66.6319664	-3.660325433616e-312	42.15325028	31.17352405	11.54496335	19.34808793	18.06076636	0.899950457	31.1630489	15.14717049	-15.52474164	-16.71365564	-13.76710586	-0.614100537	1.744488865	-1.587660042	17.8309775	10.16002562	7.140159285	8.210027723	-3.823534341	14.32702378	0.761109001	9.880946308	3.52E-09	7.126837315	10.58489389	34.45445236	28.2510024	18.1384905	-37.72286452	11.371188	22.55844575
REP.A002_A375_24H_X1_B22:C02	2	14.58281714	31.45588522	14.24840491	28.20807941	4.917331895	1.199951011	16.2258418	17.60409605	0.371195494	11.51422289	22.27968926	2.501397446	5.731417454	-0.695960738	-2.702525582	-29.99796626	-1.87736595387e-312	70.89835065	24.39427959	4.805881483	7.402367181	13.04881905	-25.08295029	14.95049732	8.143037539	-17.23460303	-17.21333509	10.51768313	-12.18949614	5.350897756	-7.699628793	13.91252071	5.338142337	0.122169472	8.385715975	9.521761759	12.29912438	33.11217645	1.879468326	3.04E-09	11.09841948	-12.62555421	30.48737967	22.18259418	14.6925383	-24.29407199	12.0838675	13.09023811
REP.A002_A375_24H_X1_B22:C03	2	8.98753605	5.675679086	21.2024982	0.331237051	-0.347379203	2.944134319	27.58832498	-1.963733219	0.310653009	11.69497703	10.5509486	11.02263051	14.34665907	-0.206372184	-2.809294562	-40.12703821	-2.523288875453e-312	59.33473416	39.02735331	11.01055829	15.84872246	14.00237021	0.273170638	19.11544656	10.02995122	0.210850381	-13.52360526	-62.60376482	-8.953105458	4.906111959	-5.964943358	18.07391349	2.986515616	3.548292727	8.391780177	5.666076476	10.97026738	-12.86987811	16.8081877	2.09E-09	-2.770525644	-28.2260897	27.83309436	35.49528007	29.37298996	-68.64672346	14.52991559	20.94428475
REP.A002_A375_24H_X1_B22:C04	2	-51.64351575	7.337105361	24.82182355	0.695100943	15.24502923	-5.745328069	28.71786427	-10.98106976	0.350056017	18.19030872	17.07248316	5.288694308	9.332574885	-1.403252897	-2.676217088	-98.13971691	-6.045258147775e-312	66.86070996	27.74065459	8.038817985	12.83169254	6.890686051	23.41238486	27.48248139	24.56716075	1.351074573	-1.051890135	-41.39566667	-11.00694292	3.403606989	-14.30060772	24.93911303	9.439857624	6.949729127	15.09971143	48.63092526	11.65536363	-29.95240176	7.580219977	3.29E-09	5.541396277	3.900311108	6.957133519	21.78267981	2.666392176	-42.44928374	9.00645851	20.66491091
REP.A002_A375_24H_X1_B22:C05	2	-12.6107485	7.944026432	2.241899265	-4.932037079	10.27391095	-4.582445465	6.040870328	8.481993237	0.102853083	4.651895519	11.69288008	-0.631043519	-10.99237144	2.434509243	-1.747106489	-81.12470781	-4.53439276007e-312	19.64494188	22.56614545	7.551828936	14.73505961	-10.10950917	0.806183553	21.79665646	15.25861765	-1.613489582	-11.87756797	-7.487617834	-5.679850119	8.044090291	0.38064823	12.9792083	4.923411917	-3.760470717	-1.578986656	3.282605695	9.406006929	12.81032508	-2.234431924	2.29E-09	16.52621513	-30.88824109	25.11802334	9.43265884	14.63156558	-11.39457843	-12.4106497	11.73440285
REP.A002_A375_24H_X1_B22:C06	2	-12.94437979	3.785670926	11.99313454	-46.58106937	-4.588296558	-7.615335534	29.57943556	26.24907463	0.071282138	1.554857621	2.493251977	-2.482441971	8.535459195	-0.452988537	-4.922231469	-52.42996583	-1.6444739610094e-311	13.61489053	26.33277369	11.42361024	8.069511479	-8.244929684	8.075841026	19.66112625	28.97054686	-12.33174835	-18.28855774	-32.22445972	-13.76542083	-13.98556137	-2.259706858	11.28998528	7.776979331	-8.355979273	0.709460348	14.62508368	6.32666197	6.703874409	10.86895332	1.33E-09	36.3196021	-18.2064502	6.666074226	21.48657532	7.442415808	-54.6302261	12.54659851	8.793285274
REP.A002_A375_24H_X1_B22:I19	5	-6.318678215	15.97829484	-19.36543879	-18.68249391	6.952073785	-5.153573489	18.10241008	41.96528005	-0.358133175	3.483936435	-3.099235709	-11.16058205	-8.602453111	1.81960485	-4.065276548	-58.37455926	-2.24444455044e-312	-68.40344733	23.3821065	6.653959004	18.21862746	0.591975084	36.85451903	12.80184496	33.17179786	-20.36279578	-31.85332282	2.432123766	-13.22385101	8.50220541	2.41610504	13.44425056	-3.702378535	-13.89630336	-8.958673242	4.244557159	-3.541274694	12.7303965	3.344916495	-4.90E-10	29.23474869	11.07747967	15.57382617	6.665763104	2.031008746	-12.27395315	5.997308071	33.22317862
REP.A002_A375_24H_X1_B22:I20	5	25.70365937	-12.7162998	3.230845383	-35.38616677	-3.27713928	-8.936969278	13.82231183	-8.825721671	-0.169248511	8.870016614	5.515570302	2.221097947	17.1005335	0.924926855	-1.602975681	-80.0615994	-1.1801453892464e-311	-32.32647073	22.18195692	3.167968675	18.04881871	16.78557874	11.91930103	29.05742536	23.26597422	-14.10176579	-15.72904046	6.518693801	0.936892859	-5.575744097	-8.669362295	9.39018872	7.388303245	5.362932379	-6.278947865	-18.97146265	-1.673340853	15.38237338	-8.921641554	9.78E-11	10.15748796	-9.275752288	-19.15493701	-10.71631697	-3.440494343	15.29648093	-15.79562262	23.6565011
REP.A002_A375_24H_X1_B22:I21	5	-3.850054375	-14.30811247	-6.662662792	-36.01193617	3.360284008	-6.741080735	12.35658751	30.60052165	0.379994582	6.492091937	-8.588682042	2.067343016	-7.961762377	0.012685631	-3.789564974	-80.99260413	-1.237272900957e-311	72.57897676	32.50819009	7.871537485	23.28027712	-5.205948517	-10.02246634	6.352201194	22.67215886	-9.398885647	-9.675022536	18.27312918	-24.27138874	4.628399257	2.955469182	16.88914806	14.35670001	-18.35256084	-3.956863707	-6.671633931	17.93477141	-2.119680393	4.623360612	1.98E-09	22.89344573	-20.87014441	26.4822333	21.82551374	17.45617205	-0.566458309	13.59943508	25.32514994
[truncated: 1,096 more columns]
